# Supplementary material for: Metabolism-associated molecular classification of gastric adenocarcinoma
Source: Front Oncol. 2022 Nov 16;12:1024985. doi: 10.3389/fonc.2022.1024985 (PMC9709214; doi:10.3389/fonc.2022.1024985)
Supplement: Supplementary file 2 [file DataSheet_2.xlsx]

## Sheet: S1 all clinical char
Table S1. Summary of clinical characterizations of patients in the TCGA-STAD, GSE15459, GSE84426 and GSE84433 datasets.
	level	Overall	GSE15459	GSE84426	GSE84433	TCGA
n		973	192	76	357	348
OS (%)	0	527 (54.2)	97 (50.5)	41 (53.9)	183 (51.3)	206 (59.2)
	1	446 (45.8)	95 (49.5)	35 (46.1)	174 (48.7)	142 (40.8)
OS.time (mean (SD))		45.87 (44.63)	38.42 (43.22)	53.86 (28.40)	73.69 (49.75)	19.69 (17.56)
Age (mean (SD))		62.87 (11.87)	64.37 (13.23)	62.63 (12.50)	59.52 (11.31)	65.53 (10.65)
Gender (%)	FEMALE	327 (33.6)	67 (34.9)	22 (28.9)	115 (32.2)	123 (35.3)
	MALE	646 (66.4)	125 (65.1)	54 (71.1)	242 (67.8)	225 (64.7)
pStage (%)	Stage I	99 (10.3)	31 (16.1)	0 ( 0.0)	21 ( 5.9)	47 (14.1)
	Stage II	228 (23.8)	29 (15.1)	20 (26.3)	71 (19.9)	108 (32.4)
	Stage III	246 (25.7)	72 (37.5)	8 (10.5)	21 ( 5.9)	145 (43.5)
	Stage IV	385 (40.2)	60 (31.2)	48 (63.2)	244 (68.3)	33 ( 9.9)

## Sheet: S2 prognostic genes
Table S2. List of 460 prognostic significant genes used for classification.
Genes
HS3ST1
AK2
HCCS
SLC25A5
COX10
AASS
ST3GAL1
UQCRC1
IDS
MDH1
COX15
NPC1L1
CHDH
ATP1A2
NDUFS1
ALAS1
AGPAT4
SLC39A9
KCNQ1
ATP2B4
ALDH18A1
SLC2A3
PIGV
GUCY1B3
DGAT2
GSTO2
MTHFD2
INPP5A
MAOB
NDST1
CYBRD1
ALDH3A2
SDHA
PTGS2
MGLL
SLC24A1
MCCC1
VDAC3
PGM1
ME2
STARD7
GSTP1
AKR1B1
MGST2
ALG9
NOX4
ACOX3
ALG6
TGDS
COQ9
CRLS1
SI
NAT14
FH
SLC22A17
DPYSL2
UPRT
FMO2
NANS
HSD3B7
GGT5
GCAT
CYB5R3
MCAT
FOXRED2
SLC25A17
ABHD4
PYGL
GNPNAT1
GSTZ1
DHRS7
MTHFD1
GSS
SLCO4A1
MANBAL
IDH3B
PRPS2
RENBP
GLA
SLC25A15
DHODH
CYB5B
SMPD3
NME4
QPRT
FAH
DECR1
SQLE
GSR
GYS1
ILVBL
GCDH
PIK3R2
ATP13A1
PON3
BLVRA
AK1
TYRP1
PIP5K1B
PNPO
DHRS7B
INPP4B
SOD3
GLRB
BST1
FOXRED1
ST3GAL4
KCTD10
SLC11A2
ATP5B
SLC6A12
ALDH2
SLC38A1
CHPT1
DSE
MAN1A1
UST
KCTD20
ALDH5A1
SLC29A1
ENPP5
MAN2A1
PDE8B
DPYSL3
BCHE
ABHD14B
PLCH1
CLCN2
PDE1A
NDUFS7
CHST10
ODC1
PLCL1
SLC1A4
PCYOX1
GPX7
ATP5F1
AGMAT
SDHB
HMGCL
AKR1A1
PIK3R3
FAAH
SLC35A3
MAN1C1
ELOVL4
PKD2
NDUFA8
ALG2
ACYP1
GOT1
GLT8D2
EPHX2
KCNJ8
LIAS
ACO1
CHST3
ACADS
ACOT9
EBPL
PFKFB2
SLC12A4
PTGIS
MCEE
ATP8A1
MOCS1
GOT2
CLYBL
SLC25A35
PANK2
ITPA
ABHD8
ECHS1
PAICS
MPST
TST
GAD1
IVD
ADCY4
CDO1
CHRNA10
KCNA5
STARD8
ACE2
SLC6A8
SLC35D2
ATP6V1E1
COX4I1
COX7B
ABCB7
HACL1
GFPT2
AOC3
PDHA1
GCH1
SCLY
COQ3
MMACHC
KL
CNDP2
IMPA1
MICAL2
CATSPERB
GSTM3
SLC38A2
SLC43A3
P2RX4
PNPLA8
NT5E
GLS2
KCNMB4
GNS
ALDH1L2
SCN2A
GRHPR
TPMT
SULF1
FDX1
ITPKA
KHK
CYP1B1
SLC5A6
CH25H
ENTPD1
HADH
NDUFA9
SLC15A4
ESD
SORD
SLC27A2
ABCA8
ALDH9A1
NME7
MGST3
PPOX
ATP8B2
DEGS1
ETNK2
GALM
LYG1
ABHD10
TRPC1
AMT
DGKQ
CBR4
CYP4V2
PAM
KCNMB1
SLC12A9
SLC16A2
CHST7
CSGALNACT1
AUH
UGCG
PTGES2
PDSS1
PAOX
CACNA1C
OXSM
ACAD8
QDPR
MMAA
PIGF
KCNE4
ATP5A1
GPD1L
NMRAL1
RPIA
KCNJ16
KCTD15
MCOLN2
ABCA6
PGM5
ATP5G3
ATP5J
ACSS1
CYP2U1
AGPAT5
PI4K2A
SLC25A28
NAT2
KCNMA1
DCK
SFXN2
PDE6D
CPT2
FUK
DHRS1
CACNA2D3
AHCYL2
NIT1
CDA
GART
SV2A
ATP5G1
GNE
SLC37A1
PDE9A
PDXK
AGPAT3
ST6GALNAC6
COX7A1
ADCY9
SLC1A7
DHRS3
AGL
SLC30A7
GNPDA2
SLC22A15
SUCLG1
MTHFD2L
GYG1
APEH
MFSD8
GUCY1A3
SFXN1
NOS3
ABCA1
FXN
PGM2L1
FOLR2
FAAH2
NDUFB8
CKB
CYB5A
MOGAT2
IDH3A
NNMT
DOLPP1
COQ7
RRM1
VKORC1
CACNB3
DHRS13
GLOD4
MFSD3
GPT
SRR
ATP5H
KCTD5
GLYCTK
KCTD6
DEGS2
TAP1
SLC20A2
SLC16A4
GSTM4
INPP5D
CHST14
CPT1C
B3GALNT1
PGM2
SCN9A
CLIC4
KCNS3
NUDT6
PDE7B
NAT1
GLOD5
ETFDH
GPHN
RRM2
CYCS
SUCLG2
STARD5
MANEA
PDE3A
FUT10
COQ2
ADCY5
NMNAT1
MSRB3
PIGG
SLCO2A1
PDE12
ABO
CHST1
CATSPER1
LPL
KCNE3
SLC35A4
COX8A
HSD11B2
SLCO3A1
TYMS
FUT2
MTHFR
SCN4B
SLC25A22
ACAD9
IMPDH2
AQP11
CA8
KCTD12
COX5A
PFAS
DPM3
CYC1
FUCA1
D2HGDH
IDH2
EXT1
PLCXD1
MFSD5
CHST6
SFXN4
ALDH1A3
PLA2G6
KCND2
SLC24A3
MANEAL
ATP6V0A2
NDUFA4L2
PIGP
THNSL1
TMLHE
CYP2R1
CYP4F12
CYP4X1
PDE2A
GCNT1
TRPV2
P2RX2
FHIT
ACADSB
NUDT11
TPK1
MAN2A2
CACNA1H
SULF2
SLC39A10
GAL3ST4
SLC22A5
GSTK1
PIGN
ENTPD6
CHSY3
HIBCH
CACNA1E
RYR2
PAPSS2
TAP2
AGPAT1
SDHD
GPX3
DIO2
LTC4S
NDUFS3
DDAH2
ATP6V1G2
KCTD11
DHFR
GPX1
AQP1
INMT
ATP5O
NAT6
ATP6V1E2
NDUFA7
NUDT18

## Sheet: S3 TCGA clinical char
Column1	Column2	Column3	Column4	Column5	Column6	Column7	Column8
Table S3. Comparison of clinical features between subclasses in TCGA-STAD patients.
	Overall	C1	C2	C3	C4	p	test
n	220	28	34	70	88
Lauren.Class (%)						<0.001
Diffuse	53 (24.9)	0 ( 0.0)	5 (14.7)	38 (55.1)	10 (12.2)
Intestinal	143 (67.1)	28 (100.0)	25 (73.5)	22 (31.9)	68 (82.9)
Mixed	17 ( 8.0)	0 ( 0.0)	4 (11.8)	9 (13.0)	4 ( 4.9)
WHO.Class (%)						<0.001
Mixed	17 ( 8.5)	0 ( 0.0)	4 (11.8)	9 (13.4)	4 ( 5.6)
Mucinous	12 ( 6.0)	0 ( 0.0)	3 ( 8.8)	5 ( 7.5)	4 ( 5.6)
Papillary	16 ( 8.0)	6 ( 23.1)	2 ( 5.9)	1 ( 1.5)	7 ( 9.7)
Poorly_Cohesive	53 (26.6)	0 ( 0.0)	5 (14.7)	38 (56.7)	10 (13.9)
Tubular	101 (50.8)	20 ( 76.9)	20 (58.8)	14 (20.9)	47 (65.3)
Race (%)						0.165
ASIAN	62 (32.0)	9 ( 34.6)	10 (35.7)	14 (21.2)	29 (39.2)
BLACK_OR_AFRICAN_AMERICAN	3 ( 1.5)	1 ( 3.8)	0 ( 0.0)	0 ( 0.0)	2 ( 2.7)
WHITE	129 (66.5)	16 ( 61.5)	18 (64.3)	52 (78.8)	43 (58.1)
MSI.status (%)						<0.001
MSI-H	40 (18.2)	0 ( 0.0)	3 ( 8.8)	4 ( 5.7)	33 (37.5)
MSI-L	37 (16.8)	6 ( 21.4)	7 (20.6)	9 (12.9)	15 (17.0)
MSS	143 (65.0)	22 ( 78.6)	24 (70.6)	57 (81.4)	40 (45.5)
CIMP.Category (%)						<0.001
GASTRIC-CIMP	45 (20.5)	0 ( 0.0)	4 (11.8)	6 ( 8.6)	35 (39.8)
GASTRIC-EBV-CIMP	24 (10.9)	0 ( 0.0)	0 ( 0.0)	5 ( 7.1)	19 (21.6)
OTHER	151 (68.6)	28 (100.0)	30 (88.2)	59 (84.3)	34 (38.6)
Molecular.Subtype (%)						<0.001
CIN	111 (50.5)	26 ( 92.9)	22 (64.7)	28 (40.0)	35 (39.8)
EBV	23 (10.5)	0 ( 0.0)	0 ( 0.0)	5 ( 7.1)	18 (20.5)
GS	46 (20.9)	2 ( 7.1)	9 (26.5)	33 (47.1)	2 ( 2.3)
MSI	40 (18.2)	0 ( 0.0)	3 ( 8.8)	4 ( 5.7)	33 (37.5)
OS = Dead (%)	79 (35.9)	11 ( 39.3)	10 (29.4)	34 (48.6)	24 (27.3)	0.037
Age = >60 (%)	142 (64.5)	19 ( 67.9)	22 (64.7)	39 (55.7)	62 (70.5)	0.277
Gender = Male (%)	138 (62.7)	18 ( 64.3)	25 (73.5)	42 (60.0)	53 (60.2)	0.535
pStage (%)						0.255
Stage I	28 (13.3)	3 ( 11.1)	5 (14.7)	2 ( 3.1)	18 (20.9)
Stage II	82 (38.9)	11 ( 40.7)	13 (38.2)	27 (42.2)	31 (36.0)
Stage III	84 (39.8)	11 ( 40.7)	14 (41.2)	30 (46.9)	29 (33.7)
Stage IV	17 ( 8.1)	2 ( 7.4)	2 ( 5.9)	5 ( 7.8)	8 ( 9.3)

## Sheet: S4 GSE15459 clinical char
Column1	Column2	Column3	Column4	Column5	Column6	Column7	Column8
Table S4. Comparison of clinical features between subclasses of GSE15459 patients.
	Overall	C1	C2	C3	C4	p	test
n	192	19	55	62	56
lauren (%)						<0.001
Diffuse	75 (39.1)	3 (15.8)	21 (38.2)	43 (69.4)	8 (14.3)
Intestinal	99 (51.6)	15 (78.9)	27 (49.1)	15 (24.2)	42 (75.0)
Mixed	18 ( 9.4)	1 ( 5.3)	7 (12.7)	4 ( 6.5)	6 (10.7)
Lei's subtype (%)						<0.001
Invasive	51 (26.6)	0 ( 0.0)	4 ( 7.3)	46 (74.2)	1 ( 1.8)
Metabolic	40 (20.8)	2 (10.5)	29 (52.7)	4 ( 6.5)	5 ( 8.9)
Proliferative	70 (36.5)	16 (84.2)	12 (21.8)	1 ( 1.6)	41 (73.2)
Unstable	31 (16.1)	1 ( 5.3)	10 (18.2)	11 (17.7)	9 (16.1)
OS = Dead (%)	95 (49.5)	13 (68.4)	19 (34.5)	40 (64.5)	23 (41.1)	0.002
Age = >60 (%)	133 (69.3)	14 (73.7)	34 (61.8)	41 (66.1)	44 (78.6)	0.243
Gender = Male (%)	125 (65.1)	15 (78.9)	36 (65.5)	36 (58.1)	38 (67.9)	0.370
pStage (%)						0.766
Stage I	31 (16.1)	3 (15.8)	11 (20.0)	8 (12.9)	9 (16.1)
Stage II	29 (15.1)	1 ( 5.3)	9 (16.4)	11 (17.7)	8 (14.3)
Stage III	72 (37.5)	7 (36.8)	21 (38.2)	20 (32.3)	24 (42.9)
Stage IV	60 (31.2)	8 (42.1)	14 (25.5)	23 (37.1)	15 (26.8)

## Sheet: S5 mutation count and rate 
Table S5. Comparison of somatic mutations of cancer driver genes in metaclusters.
Cancer driver genes	C1 mut_count	C2 mut_count	C3 mut_count	C4 mut_count	C1 mut_rate	C2 mut_rate	C3 mut_rate	C4 mut_rate	pvalue Chi-sq
PTEN	2	4	4	16	0.0384615	0.0606061	0.0416667	0.121212	1.58562e-07
KRAS	0	3	7	18	0	0.0454545	0.0729167	0.136364	1.61594e-07
ARID2	1	5	2	20	0.0192308	0.0757576	0.0208333	0.151515	3.24152e-07
TP53	43	37	34	59	0.826923	0.560606	0.354167	0.44697	3.21548e-06
FBXW7	2	5	3	19	0.0384615	0.0757576	0.03125	0.143939	3.10256e-05
ARID1A	2	10	19	52	0.0384615	0.151515	0.197917	0.393939	7.71122e-05
PIK3CA	2	6	9	39	0.0384615	0.0909091	0.09375	0.295455	0.000139522
CDH1	1	4	19	13	0.0192308	0.0606061	0.197917	0.0984848	0.000920091
CDKN2A	1	2	2	14	0.0192308	0.030303	0.0208333	0.106061	0.00338921
BCOR	1	4	3	24	0.0192308	0.0606061	0.03125	0.181818	0.00730565
RNF43	1	7	1	21	0.0192308	0.106061	0.0104167	0.159091	0.00894599
MUC6	3	9	7	22	0.0576923	0.136364	0.0729167	0.166667	0.0130973
ERBB2	3	6	2	13	0.0576923	0.0909091	0.0208333	0.0984848	0.0161696
APC	5	1	3	31	0.0961538	0.0151515	0.03125	0.234848	0.0195392
DMD	6	4	10	39	0.115385	0.0606061	0.104167	0.295455	0.0258632
CASP8	0	2	2	10	0	0.030303	0.0208333	0.0757576	0.0725131
ERBB4	2	5	14	24	0.0384615	0.0757576	0.145833	0.181818	0.0799552
CNBD1	3	2	3	11	0.0576923	0.030303	0.03125	0.0833333	0.0899775
SMAD4	4	3	8	17	0.0769231	0.0454545	0.0833333	0.128788	0.110454
CTNNB1	1	1	4	16	0.0192308	0.0151515	0.0416667	0.121212	0.225742
FAM46D	1	4	2	4	0.0192308	0.0606061	0.0208333	0.030303	0.275442
RHOA	1	4	8	4	0.0192308	0.0606061	0.0833333	0.030303	0.283788
RASA1	1	3	2	15	0.0192308	0.0454545	0.0208333	0.113636	0.323538
SMAD2	0	2	0	3	0	0.030303	0	0.0227273	0.592854

## Sheet: S6  HER2 and metagene corr
Table S6. Correlation of HER2 and prognostic relevant metabolism-related genes
genename	correlation	p
FOLR2	-0.30677	5.10775e-09
ST6GALNAC6	-0.298165	1.41378e-08
COX7A1	-0.29113	3.17139e-08
ABCA1	-0.283573	7.3737e-08
ATP6V1G2	-0.279436	1.15805e-07
CACNA2D3	-0.273614	2.15888e-07
VKORC1	-0.272681	2.38214e-07
AKR1B1	-0.269193	3.43128e-07
KCNJ8	-0.268165	3.81718e-07
CYP1B1	-0.264022	5.83868e-07
BLVRA	-0.261216	7.75464e-07
SRR	-0.260477	8.35207e-07
GPX7	-0.251509	2.01852e-06
GFPT2	-0.250536	2.21696e-06
TRPV2	-0.24837	2.72783e-06
DPYSL3	-0.248238	2.76243e-06
KCNMA1	-0.246736	3.18595e-06
NNMT	-0.245437	3.60134e-06
KCTD12	-0.244063	4.09718e-06
DEGS1	-0.243082	4.49002e-06
GLT8D2	-0.24273	4.63954e-06
CLIC4	-0.241507	5.19706e-06
PLCL1	-0.239605	6.1928e-06
AOC3	-0.238708	6.72345e-06
KCNMB1	-0.237093	7.789e-06
ELOVL4	-0.235541	8.96293e-06
CDO1	-0.234809	9.57333e-06
GUCY1B3	-0.234508	9.83613e-06
MSRB3	-0.234476	9.86424e-06
GUCY1A3	-0.233158	1.10991e-05
CYP2U1	-0.230817	1.36629e-05
PDE1A	-0.229805	1.4937e-05
BCHE	-0.227128	1.88744e-05
ENTPD1	-0.224557	2.35672e-05
GGT5	-0.224479	2.37258e-05
PDE2A	-0.221764	2.99098e-05
ABCA6	-0.22166	3.01729e-05
PDE7B	-0.221608	3.03063e-05
TRPC1	-0.216885	4.50274e-05
SOD3	-0.216583	4.61687e-05
KCNE4	-0.214426	5.51439e-05
SLC25A28	-0.213493	5.95167e-05
SLC2A3	-0.211668	6.90317e-05
DSE	-0.211303	7.1104e-05
NDUFA7	-0.208609	8.82689e-05
CSGALNACT1	-0.208574	8.85131e-05
KCNA5	-0.20705	9.99117e-05
PGM5	-0.205903	0.000109379
ABCA8	-0.201668	0.000152161
CACNA1C	-0.200459	0.000166996
ATP1A2	-0.200285	0.000169229
ATP8B2	-0.19933	0.000182048
SLC22A17	-0.199043	0.000186076
PDE8B	-0.19595	0.000235094
FMO2	-0.19561	0.000241174
GPX3	-0.195191	0.000248848
SCN9A	-0.190205	0.000359603
NUDT11	-0.189793	0.000370537
CPT1C	-0.189766	0.000371279
CYBRD1	-0.189453	0.000379824
P2RX2	-0.188494	0.000407142
KCTD15	-0.188283	0.000413425
CH25H	-0.186472	0.000470902
PKD2	-0.184149	0.000555496
KL	-0.182077	0.00064264
PDE3A	-0.17863	0.00081609
NDUFS7	-0.176934	0.000916515
INMT	-0.173407	0.00116271
LTC4S	-0.17308	0.00118838
GPX1	-0.170975	0.00136652
PYGL	-0.170589	0.00140178
GYG1	-0.166532	0.00182554
NME4	-0.16621	0.00186378
PTGIS	-0.165551	0.00194424
GNPDA2	-0.163872	0.002164
MAN1C1	-0.161873	0.00245504
ATP2B4	-0.160784	0.00262812
SCN4B	-0.15808	0.00310707
NOX4	-0.155794	0.00357226
CHSY3	-0.152557	0.00433921
ALDH1L2	-0.15204	0.00447453
NDUFB8	-0.151083	0.00473538
CACNA1H	-0.146917	0.00603718
CHST1	-0.146434	0.0062074
SULF1	-0.146161	0.00630527
CHST7	-0.146006	0.0063614
MCOLN2	-0.140716	0.0085719
SV2A	-0.140476	0.00868659
DCK	-0.139982	0.00892738
CHST3	-0.136682	0.0106928
STARD8	-0.136365	0.0108773
ABHD8	-0.132562	0.0133254
ALDH1A3	-0.131849	0.0138354
HSD3B7	-0.12982	0.0153798
NDUFA4L2	-0.128918	0.0161135
AGPAT4	-0.128719	0.0162794
IDS	-0.128164	0.0167502
SLC16A2	-0.125924	0.0187741
ADCY5	-0.125413	0.0192645
CHST10	-0.123988	0.0206906
ME2	-0.120251	0.0248761
PAOX	-0.11933	0.0260125
SLCO3A1	-0.118338	0.0272877
ESD	-0.11827	0.0273763
NAT14	-0.116072	0.0304005
FXN	-0.114782	0.0323055
ATP5J	-0.114052	0.0334277
GAL3ST4	-0.112938	0.0352055
GLRB	-0.110741	0.0389443
INPP5D	-0.106446	0.0472303
GRHPR	-0.10542	0.0494162
COX8A	-0.105096	0.0501218
AQP1	-0.10327	0.0542683
ACADSB	-0.102951	0.0550213
PAM	-0.101467	0.0586358
KCND2	-0.100768	0.0604045
SLC24A3	-0.100671	0.0606537
ADCY4	-0.100395	0.0613674
ST3GAL4	-0.099768	0.063014
KCTD10	-0.0997602	0.0630346
NUDT6	-0.0996169	0.0634162
NOS3	-0.0975193	0.0692192
ADCY9	-0.0946699	0.0777904
AUH	-0.0934306	0.0817779
SLC12A4	-0.0910222	0.089998
AK1	-0.0897292	0.0946767
DHRS7	-0.086264	0.108177
CHST14	-0.0845789	0.115269
MOCS1	-0.0831768	0.121443
ALG9	-0.0827108	0.123551
SLC43A3	-0.0823173	0.125353
AASS	-0.0821462	0.126143
GLA	-0.0790488	0.141119
DIO2	-0.0770532	0.151466
PDE6D	-0.0770437	0.151517
NDUFA9	-0.0757651	0.158445
TAP2	-0.0743076	0.166629
PIGP	-0.0739312	0.168794
LPL	-0.0736713	0.1703
CYP4V2	-0.0730894	0.17371
COQ2	-0.0725958	0.176642
RYR2	-0.0715267	0.183117
UST	-0.0707203	0.188116
DPM3	-0.0687582	0.200698
PPOX	-0.068419	0.202933
MANEA	-0.0681196	0.204921
ACOT9	-0.0680539	0.205359
MCEE	-0.0650144	0.226377
TYRP1	-0.0635266	0.237204
GCH1	-0.0618955	0.249487
MAOB	-0.0614298	0.253074
ATP8A1	-0.0609134	0.257093
SDHD	-0.0596948	0.266751
PANK2	-0.0575937	0.28398
CKB	-0.0549754	0.30648
SLC15A4	-0.0548868	0.307261
PIK3R3	-0.0518901	0.334462
NUDT18	-0.0517487	0.335783
VDAC3	-0.0512194	0.340756
COX7B	-0.049828	0.35405
COQ3	-0.0480543	0.371465
ST3GAL1	-0.0463678	0.388505
SLC1A4	-0.0454016	0.398477
PDE9A	-0.041884	0.436058
GSTK1	-0.0400958	0.455918
MAN1A1	-0.0400662	0.456251
FHIT	-0.0399782	0.457241
INPP5A	-0.0369115	0.492503
MDH1	-0.0366169	0.495967
KCNMB4	-0.0351197	0.513761
RENBP	-0.0347315	0.518428
SLCO2A1	-0.0344842	0.521412
COX10	-0.0339909	0.527392
ATP6V1E1	-0.0327414	0.542691
LIAS	-0.0327241	0.542905
CYB5R3	-0.0300539	0.576328
TAP1	-0.0297399	0.58032
SLC38A2	-0.027215	0.612887
SLC22A15	-0.026251	0.62553
NDUFA8	-0.0258201	0.631216
PGM1	-0.0245853	0.647634
GLS2	-0.0245689	0.647853
DHRS7B	-0.0232268	0.665894
DPYSL2	-0.022792	0.671781
AGPAT1	-0.0212619	0.692656
BST1	-0.0209723	0.696634
IMPDH2	-0.0195562	0.716202
UGCG	-0.0187454	0.727492
ATP5O	-0.0183053	0.733646
KCTD6	-0.0175623	0.744071
PI4K2A	-0.0170348	0.751502
ETNK2	-0.0156291	0.771414
SLC38A1	-0.0135776	0.800742
NAT6	-0.011501	0.830716
PRPS2	-0.010922	0.839119
MMACHC	-0.00841329	0.875729
ATP5F1	-0.0078841	0.883488
KCNS3	-0.00645068	0.904559
MANEAL	-0.0048629	0.927977
ATP5A1	-0.0046678	0.930859
NDST1	-0.00103691	0.984623
ATP5G3	-0.000817902	0.98787
PGM2L1	-0.000760927	0.988715
SLC29A1	0.000122061	0.99819
SLC1A7	0.00251463	0.96272
MTHFD2L	0.00360462	0.94658
ETFDH	0.00427247	0.936702
UPRT	0.00485974	0.928024
QDPR	0.00527469	0.921897
SFXN1	0.00555178	0.917808
SDHB	0.00926359	0.863287
PTGS2	0.010054	0.85175
KCTD11	0.0102565	0.848801
NDUFS3	0.0128773	0.81082
HADH	0.0142818	0.790641
NDUFS1	0.0160929	0.764827
ACO1	0.0166731	0.75661
GSTM3	0.0167692	0.755252
NAT1	0.0179465	0.738674
SLC35A4	0.0187103	0.727982
CHPT1	0.0190249	0.723594
KCTD20	0.0215591	0.688582
COX4I1	0.0217819	0.685535
PON3	0.0233782	0.663849
ALG2	0.0236222	0.660559
PDE12	0.0245588	0.647988
CHST6	0.0249769	0.642408
ATP5H	0.0256138	0.633948
ABHD14B	0.0260463	0.628229
CBR4	0.0263925	0.623667
ATP5B	0.0264147	0.623376
B3GALNT1	0.0267152	0.619428
ABHD10	0.0271766	0.613389
ABCB7	0.0279637	0.603146
SFXN4	0.0291323	0.588083
NT5E	0.0295433	0.582827
NMRAL1	0.0313218	0.560336
FAAH2	0.0322834	0.548354
COX5A	0.0334083	0.534498
GNS	0.0337078	0.530838
GPD1L	0.0341542	0.525409
ALDH2	0.0342293	0.524497
GNE	0.0348316	0.517222
DECR1	0.0368549	0.493169
MAN2A1	0.0368558	0.493158
NME7	0.0372243	0.488842
FUT10	0.0375219	0.485371
HACL1	0.0378799	0.481214
MICAL2	0.0379541	0.480355
KHK	0.039014	0.468173
COQ7	0.0417955	0.43703
GCNT1	0.0418884	0.436011
MTHFD2	0.0425116	0.429208
DDAH2	0.0433701	0.419939
GCDH	0.0437328	0.416058
GSTM4	0.04426	0.410455
ALDH3A2	0.0452836	0.399706
LYG1	0.0452978	0.399558
SCLY	0.0454322	0.398159
ATP5G1	0.0465247	0.3869
ATP6V0A2	0.0469421	0.38265
SULF2	0.04704	0.381657
AGL	0.0472829	0.379201
ACYP1	0.0474755	0.377261
ATP6V1E2	0.0479887	0.372119
PCYOX1	0.0482192	0.369824
NANS	0.0491025	0.361111
EBPL	0.0519767	0.333655
TPK1	0.05254	0.328435
TYMS	0.054408	0.311507
OXSM	0.0561458	0.296281
CLYBL	0.0590238	0.272174
CATSPER1	0.0602559	0.262274
HIBCH	0.0608425	0.257648
DHFR	0.0610775	0.255811
MMAA	0.0613871	0.253405
SLC6A12	0.0623719	0.245855
GLOD4	0.0634187	0.238003
SLC16A4	0.0636428	0.236346
CA8	0.0639962	0.233748
GSTZ1	0.0643074	0.231477
AHCYL2	0.0652298	0.224839
CYP4X1	0.0656583	0.221802
TMLHE	0.0657447	0.221193
CACNA1E	0.0671779	0.211266
AKR1A1	0.0674066	0.209713
STARD5	0.0675713	0.208599
SLC25A35	0.0686358	0.201502
DHRS3	0.0695067	0.195828
IDH2	0.0705811	0.18899
PNPLA8	0.070807	0.187574
DHRS1	0.0739874	0.168469
GSTO2	0.0751187	0.162036
EPHX2	0.0772162	0.150601
MFSD8	0.0776794	0.14816
GCAT	0.0785754	0.143524
PAICS	0.0795515	0.138601
GYS1	0.0805083	0.133901
ECHS1	0.0806574	0.13318
SLC25A5	0.0808208	0.132393
ENPP5	0.0810328	0.131378
CYB5A	0.0825549	0.124263
MTHFD1	0.0837376	0.118943
DHODH	0.084798	0.114327
HS3ST1	0.085414	0.11171
ALDH5A1	0.0873013	0.103986
SLC25A17	0.0875679	0.102929
FOXRED1	0.0878089	0.101982
PFAS	0.0879282	0.101515
MTHFR	0.0891612	0.0967929
PLCXD1	0.0900664	0.0934383
SLC6A8	0.0903437	0.0924295
IVD	0.0911067	0.0896987
PIK3R2	0.0912911	0.0890486
RRM2	0.0913476	0.0888501
SLC24A1	0.0933562	0.0820222
ACAD8	0.0938508	0.0804075
ABHD4	0.0948128	0.077341
SUCLG1	0.0961057	0.0733697
GPHN	0.0973106	0.0698194
FOXRED2	0.0981028	0.0675629
GSR	0.0981457	0.0674423
GOT2	0.0989416	0.065239
GAD1	0.1001	0.0621375
CNDP2	0.100423	0.0612943
IMPA1	0.100473	0.0611644
UQCRC1	0.100542	0.0609874
FH	0.10057	0.0609148
SUCLG2	0.100808	0.0603022
AGPAT5	0.101363	0.0588968
PIGN	0.10222	0.0567781
AMT	0.102519	0.0560536
COX15	0.102848	0.0552645
ACOX3	0.103266	0.054276
FUCA1	0.104474	0.0515036
ODC1	0.109535	0.0411363
CHRNA10	0.111241	0.0380663
CYCS	0.111678	0.0373112
NAT2	0.111795	0.0371106
INPP4B	0.113896	0.0336717
RRM1	0.113984	0.0335347
ALG6	0.114475	0.0327737
CYC1	0.11559	0.0311006
MOGAT2	0.117478	0.0284345
PAPSS2	0.123249	0.0214658
CPT2	0.126774	0.0179824
GNPNAT1	0.128889	0.0161376
GSTP1	0.130359	0.0149554
KCNJ16	0.130377	0.0149412
FDX1	0.131149	0.0143519
SFXN2	0.131943	0.0137673
SLCO4A1	0.132468	0.0133916
ACADS	0.132502	0.0133676
MFSD5	0.132598	0.0133004
SLC30A7	0.133446	0.0127168
MGST2	0.133892	0.0124192
SLC39A10	0.135828	0.011197
SLC20A2	0.139309	0.00926465
SDHA	0.139587	0.00912422
STARD7	0.139631	0.00910188
HCCS	0.140646	0.00860522
PIGV	0.141816	0.00806294
AK2	0.141895	0.0080273
ALDH9A1	0.142072	0.00794833
MGST3	0.145715	0.00646818
MGLL	0.147188	0.00594365
SLC22A5	0.147447	0.00585527
SCN2A	0.148463	0.00552062
IDH3B	0.150065	0.00502773
PLA2G6	0.150298	0.00495929
CATSPERB	0.150831	0.00480611
MANBAL	0.152108	0.00445662
AQP11	0.153092	0.00420292
TGDS	0.153724	0.00404705
GOT1	0.157577	0.00320441
ALAS1	0.159064	0.00292433
GART	0.159442	0.00285673
SLC25A22	0.159488	0.00284861
PDHA1	0.161428	0.00252446
MCAT	0.161496	0.00251362
COQ9	0.161706	0.00248085
PGM2	0.16179	0.00246786
PIP5K1B	0.163333	0.00223915
CACNB3	0.166982	0.00177333
CYP2R1	0.168785	0.00157762
GPT	0.169197	0.00153578
PIGF	0.169445	0.001511
FAH	0.17021	0.00143712
SI	0.171437	0.0013255
PTGES2	0.171459	0.00132352
NMNAT1	0.17152	0.00131818
THNSL1	0.1716	0.0013112
MAN2A2	0.177039	0.000909982
GLOD5	0.180961	0.00069464
ABO	0.183136	0.000596626
SLC35A3	0.183364	0.000587121
IDH3A	0.184165	0.000554859
ACAD9	0.18532	0.000511224
SORD	0.186143	0.000482107
P2RX4	0.186179	0.000480853
ACSS1	0.186734	0.000462148
SLC27A2	0.187834	0.000427027
NIT1	0.187902	0.000424922
KCTD5	0.188334	0.000411903
DHRS13	0.189613	0.000375444
CRLS1	0.190338	0.000356123
SLC11A2	0.191187	0.000334685
KCNE3	0.194027	0.000271399
CDA	0.194719	0.000257784
ITPKA	0.202656	0.000140965
TPMT	0.203658	0.00013041
NPC1L1	0.207228	9.85078e-05
PNPO	0.207283	9.80775e-05
GALM	0.210369	7.66598e-05
FUT2	0.211666	6.90428e-05
PDSS1	0.213994	5.71298e-05
SLC39A9	0.215366	5.10477e-05
SLC35D2	0.219253	3.69604e-05
QPRT	0.219801	3.52984e-05
ITPA	0.221537	3.04911e-05
DOLPP1	0.222313	2.85476e-05
ILVBL	0.222376	2.83935e-05
APEH	0.223061	2.67859e-05
KCNQ1	0.223737	2.52835e-05
D2HGDH	0.224911	2.28615e-05
PIGG	0.225905	2.0984e-05
SLC25A15	0.226297	2.02833e-05
DGAT2	0.234574	9.77753e-06
MFSD3	0.234914	9.48378e-06
SLC5A6	0.235774	8.77637e-06
ATP13A1	0.236229	8.42282e-06
AGPAT3	0.23732	7.62992e-06
DEGS2	0.237635	7.41473e-06
AGMAT	0.237835	7.28064e-06
CYB5B	0.237965	7.19463e-06
HMGCL	0.238138	7.08227e-06
EXT1	0.238534	6.83092e-06
RPIA	0.239792	6.08738e-06
CHDH	0.23987	6.04371e-06
DGKQ	0.243103	4.48129e-06
ACE2	0.247952	2.83869e-06
MPST	0.253453	1.67176e-06
FAAH	0.256529	1.23672e-06
PLCH1	0.2574	1.13472e-06
MCCC1	0.26194	7.20964e-07
PDXK	0.26322	6.33394e-07
SMPD3	0.269263	3.40624e-07
GLYCTK	0.280692	1.01051e-07
ALDH18A1	0.283368	7.54176e-08
PFKFB2	0.288675	4.1828e-08
HSD11B2	0.289565	3.78481e-08
CYP4F12	0.29745	1.53634e-08
GSS	0.301	1.01463e-08
TST	0.303797	7.28835e-09
SLC12A9	0.309472	3.68447e-09
SQLE	0.311439	2.89912e-09
SLC37A1	0.325666	4.85149e-10
FUK	0.352724	1.24147e-11
CLCN2	0.374653	4.86916e-13
ENTPD6	0.385668	8.70504e-14

## Sheet: S7 drug sensitivity
Table S7. Results of drug sensitivity analysis.
drug	pvalue
CCT007093	8.44085e-70
PD.0332991	7.87907e-68
Midostaurin	2.61906e-64
AP.24534	1.9718e-62
AG.014699	4.76064e-62
PF.02341066	1.56638e-58
GDC0941	1.59246e-56
GSK269962A	1.70457e-56
Pazopanib	2.22089e-55
BX.795	3.22218e-55
WO2009093972	1.50679e-54
BMS.754807	1.88943e-53
PD.0332991	4.06139e-53
MK.2206	5.91003e-53
VX.702	8.64266e-53
DMOG	2.0131e-52
Midostaurin	7.35119e-52
Bexarotene	4.01547e-51
BIBW2992	2.63015e-50
AZD6482	3.45118e-50
AG.014699	2.44098e-49
AUY922	4.16155e-49
AZD8055	4.85033e-49
AMG.706	1.29818e-48
NVP.BEZ235	8.03584e-47
XMD8.85	8.87158e-47
AP.24534	1.87706e-46
GW843682X	2.77023e-46
AUY922	1.25698e-45
GSK269962A	2.48311e-45
BX.795	4.66528e-44
WO2009093972	4.77887e-44
BMS.754807	1.54887e-43
Pazopanib	1.69325e-42
CCT018159	2.06574e-42
KIN001.135	2.32882e-42
Bexarotene	7.39414e-42
JNJ.26854165	1.37777e-41
NVP.BEZ235	2.3824e-41
GW.441756	3.97907e-41
AZD6482	4.38921e-41
NU.7441	2.37838e-40
CCT007093	2.62502e-40
GDC0941	2.62992e-40
LFM.A13	6.91785e-40
XMD8.85	9.23626e-40
Sorafenib	9.28478e-40
JNJ.26854165	1.15408e-39
PD.173074	1.87549e-39
Mitomycin.C	6.12994e-39
Shikonin	7.29735e-39
DMOG	1.50678e-38
VX.680	6.48318e-38
Embelin	8.80371e-38
Dasatinib	1.66889e-37
PF.02341066	2.5871e-37
Imatinib	7.42554e-37
AZD.0530	2.4975e-36
AZD8055	2.64256e-36
MK.2206	2.9661e-36
AS601245	3.00065e-36
KU.55933	5.92887e-36
KU.55933	5.93832e-36
LFM.A13	6.51061e-36
Shikonin	3.08245e-35
S.Trityl.L.cysteine	5.69667e-35
NU.7441	1.33914e-34
A.443654	1.76171e-34
GSK.650394	2.14785e-34
TW.37	6.85645e-34
AZD.2281	1.92765e-33
TW.37	1.04109e-32
BIBW2992	1.32579e-32
BMS.509744	1.35226e-32
Temsirolimus	2.3431e-32
SB.216763	3.05084e-32
Gemcitabine	3.73216e-32
BMS.509744	4.38392e-32
Embelin	1.47166e-31
FTI.277	1.91467e-31
KIN001.135	9.39692e-31
OSI.906	1.31064e-30
Doxorubicin	1.36951e-30
FTI.277	5.74595e-30
AS601245	6.78068e-30
PLX4720	7.21611e-30
Dasatinib	1.11853e-29
IPA.3	2.99197e-29
Obatoclax.Mesylate	8.00601e-29
CMK	1.45079e-28
IPA.3	1.73837e-28
AMG.706	2.64389e-28
Elesclomol	3.01158e-28
JNK.Inhibitor.VIII	7.47323e-28
CEP.701	8.38907e-28
JNK.Inhibitor.VIII	9.73342e-28
Docetaxel	1.08554e-27
BI.D1870	1.15781e-27
Temsirolimus	1.66561e-27
SB.216763	1.75097e-27
MG.132	2.87215e-27
PF.562271	4.68566e-27
Thapsigargin	9.23106e-27
Elesclomol	1.34674e-26
QS11	1.58247e-26
Axitinib	7.56229e-26
CEP.701	1.3875e-25
PF.562271	1.58532e-25
CMK	1.92177e-25
Nilotinib	2.11651e-25
Sorafenib	2.77381e-25
AZD.0530	3.26928e-25
BI.2536	3.50225e-25
Epothilone.B	3.5423e-25
CHIR.99021	3.74242e-25
PD.0325901	4.96179e-25
PD.173074	6.54447e-25
Etoposide	7.61925e-25
AZD.2281	2.25577e-24
VX.702	2.53217e-24
PF.4708671	3.90983e-24
PLX4720	5.49832e-24
ZM.447439	6.93405e-24
Metformin	1.16926e-23
Bryostatin.1	4.88419e-23
Cisplatin	4.90883e-23
RO.3306	7.01552e-23
Bleomycin	1.67639e-22
Axitinib	2.83654e-22
ZM.447439	3.12511e-22
NVP.TAE684	4.10864e-22
OSI.906	4.29324e-22
Vinorelbine	9.24982e-22
NVP.TAE684	2.62885e-21
Vinblastine	7.85215e-21
Nutlin.3a	1.63415e-20
Methotrexate	1.85747e-20
BIRB.0796	3.51801e-20
CHIR.99021	4.11433e-20
X681640	6.86731e-20
X681640	2.17483e-19
GW843682X	2.38813e-19
Sunitinib	5.23208e-19
Docetaxel	8.44908e-19
MG.132	8.484e-19
Roscovitine	8.59569e-19
Nutlin.3a	1.16141e-18
Bryostatin.1	1.91997e-18
Doxorubicin	2.59151e-18
AZD6244	4.32203e-18
Roscovitine	6.07844e-18
Metformin	6.39897e-18
Tipifarnib	6.72239e-18
Obatoclax.Mesylate	8.72937e-18
Camptothecin	9.89627e-18
Paclitaxel	1.48486e-17
Sunitinib	1.63159e-17
Cisplatin	1.79309e-17
SL.0101.1	2.50142e-17
GW.441756	3.57847e-17
NSC.87877	5.67798e-17
WH.4.023	7.16466e-17
Imatinib	7.26866e-17
NSC.87877	7.3763e-17
Cytarabine	1.14539e-16
Parthenolide	3.74636e-16
BAY.61.3606	5.26947e-16
S.Trityl.L.cysteine	1.08124e-15
AZD6244	1.12151e-15
PF.4708671	1.65681e-15
ABT.888	2.01088e-15
Vinorelbine	4.10942e-15
QS11	1.06256e-14
PD.0325901	1.17987e-14
CGP.082996	2.26441e-14
ABT.263	2.32244e-14
ABT.888	2.62453e-14
BMS.708163	4.67835e-14
CI.1040	5.35427e-14
BI.D1870	6.06379e-14
RO.3306	1.11801e-13
BMS.708163	1.61222e-13
GDC.0449	2.6805e-13
JNK.9L	3.25916e-13
Bortezomib	3.83622e-13
Bicalutamide	3.99236e-13
BAY.61.3606	5.43677e-13
Thapsigargin	7.2038e-13
RDEA119	9.26368e-13
WZ.1.84	1.16343e-12
Cyclopamine	1.38679e-12
Bortezomib	1.5819e-12
GDC.0449	1.96073e-12
Bicalutamide	2.63489e-12
GNF.2	2.72033e-12
JNK.9L	4.26805e-12
CI.1040	1.11804e-11
BIRB.0796	1.69505e-11
Methotrexate	1.99e-11
WH.4.023	2.58311e-11
Etoposide	2.91943e-11
Vorinostat	4.06559e-11
CGP.60474	4.18357e-11
AZD7762	4.43336e-11
AZD7762	5.23535e-11
Pyrimethamine	6.34722e-11
Salubrinal	6.38798e-11
BMS.536924	6.43112e-11
FH535	7.31957e-11
Bosutinib	7.63838e-11
RDEA119	8.57507e-11
Salubrinal	1.09625e-10
AZ628	1.10453e-10
BMS.536924	2.44638e-10
Z.LLNle.CHO	2.55456e-10
WZ.1.84	2.61053e-10
Vorinostat	2.92466e-10
Gemcitabine	3.34069e-10
A.770041	5.06632e-10
FH535	5.30763e-10
ATRA	9.65094e-10
CGP.60474	9.73287e-10
Bleomycin	1.07962e-09
Cyclopamine	1.21876e-09
Tipifarnib	1.22353e-09
Cytarabine	1.3712e-09
ATRA	2.26917e-09
GNF.2	2.76395e-09
Nilotinib	3.0195e-09
Vinblastine	3.20588e-09
Parthenolide	5.54486e-09
A.443654	7.79739e-09
A.770041	1.2192e-08
AZ628	2.95554e-08
AKT.inhibitor.VIII	5.71323e-08
JW.7.52.1	6.21355e-08
Z.LLNle.CHO	7.3403e-08
Pyrimethamine	8.72359e-08
X17.AAG	1.11912e-07
Camptothecin	1.59784e-07
PHA.665752	1.82715e-07
X17.AAG	4.63942e-07
AICAR	5.46642e-07
Erlotinib	5.52272e-07
ABT.263	1.41753e-06
PAC.1	3.66849e-06
Lapatinib	5.23883e-06
SB590885	5.89499e-06
SL.0101.1	7.56415e-06
PAC.1	9.46345e-06
CGP.082996	9.56389e-06
Lapatinib	1.55776e-05
MS.275	2.71078e-05
VX.680	3.64545e-05
JW.7.52.1	4.19324e-05
PHA.665752	4.63649e-05
Rapamycin	0.000179116
AKT.inhibitor.VIII	0.000204814
Bosutinib	0.000661708
Rapamycin	0.000838742
Paclitaxel	0.000883382
Gefitinib	0.00183302
Gefitinib	0.00196758
MS.275	0.00401952
Erlotinib	0.00402153
EHT.1864	0.0051068
Lenalidomide	0.00591189
GSK.650394	0.0112289
BI.2536	0.013943
CCT018159	0.0214862
AICAR	0.0819921
Lenalidomide	0.113483
EHT.1864	0.114347
SB590885	0.135821
Epothilone.B	0.367431
Mitomycin.C	0.440968

## Sheet: S8 subclass marker
Column1	Column2
Table S8. The 120-gene signatures of subclasses.
Genes	class
MAGEA6	CS1
QPRT	CS1
PCSK1N	CS1
SALL4	CS1
FGB	CS1
PRAME	CS1
FGA	CS1
RBP4	CS1
HPN	CS1
HOXC13	CS1
TF	CS1
CDKN2A	CS1
CHST13	CS1
GLDC	CS1
OGDHL	CS1
PON3	CS1
DACT2	CS1
CST1	CS1
DLX3	CS1
ABCC2	CS1
FAM71E1	CS1
TKTL1	CS1
NOTUM	CS1
ARID3A	CS1
SLC29A4	CS1
DKK1	CS1
TNFRSF11B	CS1
GNG4	CS1
GTSF1	CS1
COL9A3	CS1
GKN1	CS2
SI	CS2
GKN2	CS2
SLC26A3	CS2
AKR1B10	CS2
MUC5AC	CS2
PGC	CS2
ALDOB	CS2
TFF2	CS2
KRT20	CS2
ANPEP	CS2
LIPF	CS2
MUC17	CS2
TM4SF20	CS2
REG4	CS2
TFF1	CS2
DPCR1	CS2
CHP2	CS2
SLC28A2	CS2
TM4SF4	CS2
PIGR	CS2
HMGCS2	CS2
PSCA	CS2
OLFM4	CS2
OTC	CS2
ANXA10	CS2
ADH1C	CS2
FAM3D	CS2
CPS1	CS2
MSMB	CS2
DES	CS3
CNN1	CS3
THBS4	CS3
HSPB6	CS3
C7	CS3
MYH11	CS3
SCRG1	CS3
ACTG2	CS3
LMOD1	CS3
SFRP1	CS3
SFRP2	CS3
FHL1	CS3
HSPB7	CS3
MGP	CS3
FLNC	CS3
MFAP4	CS3
ADH1B	CS3
APOD	CS3
CASQ2	CS3
ANGPTL1	CS3
CHRDL2	CS3
TCEAL2	CS3
RBPMS2	CS3
MYL9	CS3
RGMA	CS3
VIP	CS3
SMOC2	CS3
PDLIM3	CS3
HSPB8	CS3
MRGPRF	CS3
MMP12	CS4
PBK	CS4
PSAT1	CS4
RRM2	CS4
CKS2	CS4
SLCO4A1	CS4
HMMR	CS4
MND1	CS4
CXCL10	CS4
TYMS	CS4
GZMB	CS4
VSNL1	CS4
E2F7	CS4
UHRF1	CS4
CXCL1	CS4
CXCL11	CS4
WARS	CS4
CDCA7	CS4
PMAIP1	CS4
CDCP1	CS4
MYB	CS4
LMNB1	CS4
CDCA2	CS4
IFNG	CS4
CENPK	CS4
CXCL9	CS4
HK2	CS4
TAP1	CS4
EZH2	CS4
CENPH	CS4

## Sheet: S9 boruta DEGs
Table S9. List of Boruta selected DEGs.
Genes	medianImp	minImp	maxImp	normHits	decision	Column1
MAGEA6	2.91438	2.96663	0.505186	4.98617	0.643644	Confirmed
QPRT	7.70693	7.74996	4.1286	9.66147	1	Confirmed
PCSK1N	4.11784	4.12081	2.34651	5.76883	0.983984	Confirmed
SALL4	4.31361	4.32716	1.65525	6.12024	0.986987	Confirmed
FGB	2.35439	2.39039	-1.13704	4.35308	0.045045	Rejected
PRAME	2.5631	2.63034	-0.692084	4.62088	0.454454	Tentative
FGA	2.64897	2.71676	-0.612195	4.71955	0.508509	Tentative
RBP4	2.94849	2.99197	0.460012	4.81	0.664665	Confirmed
HPN	4.66685	4.72328	2.4204	6.27975	1	Confirmed
HOXC13	3.99192	4.03862	1.64182	5.81055	0.958959	Confirmed
TF	4.63207	4.66664	1.96642	6.28668	0.996997	Confirmed
CDKN2A	1.43692	1.56755	-0.516642	3.38929	0.003003	Rejected
CHST13	3.41714	3.43916	1.10335	5.28753	0.834835	Confirmed
GLDC	1.67745	1.85736	-1.06381	3.11983	0.003003	Rejected
OGDHL	3.19697	3.23283	0.788	4.77139	0.788789	Confirmed
PON3	3.65902	3.69706	0.964531	5.48381	0.938939	Confirmed
DACT2	3.05497	3.07587	0.550005	4.98118	0.698699	Confirmed
CST1	0.335471	0.553497	-1.27383	1.95937	0	Rejected
DLX3	3.36022	3.39915	0.308369	5.27516	0.821822	Confirmed
ABCC2	0.713579	0.848587	-1.38875	1.97515	0	Rejected
FAM71E1	1.19275	1.29347	-1.79935	2.60746	0.001001	Rejected
TKTL1	0.610715	1.001	-1.15347	1.45431	0	Rejected
NOTUM	0.386764	0.427978	-1.12824	1.67046	0	Rejected
ARID3A	2.90285	2.9363	-0.0122624	5.29306	0.631632	Confirmed
SLC29A4	2.74584	2.81495	0.434219	4.92706	0.544545	Tentative
DKK1	0.429056	0.881175	-1.41697	1.60488	0	Rejected
TNFRSF11B	1.37521	1.31373	0.0300609	2.74284	0.002002	Rejected
GNG4	0.32517	0.732235	-1.73676	1.61155	0	Rejected
GTSF1	0.499475	0.671517	-1.001	2.06835	0	Rejected
COL9A3	0.529746	0.450517	-1.41705	1.86229	0	Rejected
EEF1A2	0.625966	0.773747	-1.73706	1.50067	0	Rejected
NKD2	1.24819	1.33989	-0.200008	2.35003	0.001001	Rejected
TNNC1	0.891638	1.29219	-2.0075	2.08184	0	Rejected
TNFRSF19	0.80819	0.930417	-0.794788	1.69792	0	Rejected
NRCAM	1.16479	1.0959	-0.655048	2.6182	0.001001	Rejected
HORMAD1	0.98976	1.30391	-0.0360819	1.93898	0	Rejected
NLRP2	-0.0268354	-0.124961	-1.28113	1.67848	0	Rejected
KIF1A	1.27691	1.30386	-0.597954	2.88334	0.002002	Rejected
GPR37	0.923366	1.09757	-0.597705	2.15157	0	Rejected
ENPP5	3.15955	3.18086	1.0241	4.98064	0.76977	Confirmed
HOXC10	0.412825	0.717765	-1.61313	1.82267	0	Rejected
C4BPA	0.39038	0.77957	-1.64519	1.95973	0	Rejected
ETV4	1.04182	1.13397	-0.544599	2.0801	0	Rejected
GDPD5	1.49924	1.4511	-0.346238	2.67377	0.001001	Rejected
WNT11	0.670535	0.822531	-0.845053	2.50314	0.001001	Rejected
DNALI1	2.731	2.75151	0.202446	4.74561	0.532533	Tentative
PNMA3	3.29237	3.32097	0.763236	5.06301	0.807808	Confirmed
SCARB1	3.54124	3.57015	0.976631	5.79294	0.887888	Confirmed
S100A9	0.725471	1.03078	-0.616412	1.73672	0	Rejected
ASGR1	1.93327	1.97598	-0.264243	3.52769	0.015015	Rejected
PIPOX	2.87373	2.92597	-0.160908	4.71678	0.618619	Confirmed
GNGT1	1.1383	1.23667	-0.23045	2.16072	0	Rejected
TFAP2C	0.745571	0.796184	-0.716775	1.70241	0	Rejected
VGLL1	1.02161	1.10105	-1.46515	2.74001	0.002002	Rejected
CIB2	2.45675	2.52703	-0.186128	4.0957	0.179179	Rejected
PHGDH	1.08979	1.21291	-0.206908	2.13336	0	Rejected
LIPC	0.783187	0.866367	-1.04473	2.06439	0	Rejected
KRTAP4.1	1.01585	1.03593	-0.0443706	2.06799	0	Rejected
CRABP1	0.679109	0.88192	-1.26295	2.2984	0.001001	Rejected
CNTNAP2	0.888965	1.001	-0.997826	2.13103	0	Rejected
PTK7	1.24992	1.36307	-0.0711247	2.26377	0	Rejected
NOX1	0.468025	0.67415	-1.14848	1.702	0	Rejected
RCOR2	1.00293	1.14946	-1.001	2.42543	0.002002	Rejected
SERPINF2	1.33172	1.42536	-1.63983	2.45411	0.002002	Rejected
HOXC9	0.972258	1.12037	-0.59263	2.21667	0	Rejected
OSBP2	0.83744	0.901862	-1.41704	1.93026	0	Rejected
LINGO1	1.03729	1.21542	-0.267418	1.89741	0	Rejected
CITED4	1.05182	1.07899	-0.272354	2.26345	0.001001	Rejected
GABRR1	2.44001	2.43891	0.463583	4.23619	0.115115	Rejected
MSI1	0.677815	0.809052	-1.02869	1.64132	0	Rejected
STARD3	0.760884	0.862116	-1.36996	2.05381	0	Rejected
FREM2	2.02907	2.11191	0.412174	3.64163	0.019019	Rejected
CDA	0.631734	0.781323	-1.001	1.63319	0	Rejected
ANXA9	0.69457	0.941395	-0.838679	1.9483	0	Rejected
ZNF114	0.571163	0.993099	-1.81559	1.90511	0	Rejected
ACTL8	0.510069	0.284365	-0.287154	1.94342	0	Rejected
SHROOM2	1.19437	1.17408	-0.197648	2.22891	0	Rejected
DLL3	0.454765	1.03335	-1.3472	1.64917	0	Rejected
RUNDC3A	1.57167	1.71578	-1.28739	3.33165	0.004004	Rejected
RPL39L	1.07448	0.982696	-0.0128156	2.15649	0	Rejected
SCN2A	0.505777	0.872287	-1.37049	1.73676	0	Rejected
FRAS1	1.04009	1.09056	-0.800065	2.12351	0	Rejected
HIC2	2.13208	2.17372	-0.287604	3.69962	0.023023	Rejected
ASCL2	0.29784	0.696167	-1.41702	1.79756	0	Rejected
TM7SF2	0.681424	0.762421	-0.560318	2.22567	0	Rejected
TMEM176A	-0.00807651	-0.228628	-1.37838	1.50422	0	Rejected
ARHGEF19	2.85761	2.90436	-0.0103682	4.54521	0.612613	Confirmed
MST1	0.628614	0.478331	-1.001	1.73042	0	Rejected
OXT	0.754502	0.995377	-0.959773	1.81987	0	Rejected
B4GALNT4	0.348298	0.592055	-1.41646	1.07714	0	Rejected
MMP11	0.850431	0.844422	-1.20453	2.81615	0.001001	Rejected
KLRG2	0.829154	1.09288	-0.802262	1.98879	0	Rejected
SNTB1	0.4718	0.774587	-1.001	1.41682	0	Rejected
SLC19A3	0.355158	0.491438	-1.13953	1.81715	0	Rejected
RAB3B	1.06636	1.12966	-0.824114	2.83948	0.001001	Rejected
CPNE1	1.84095	1.86346	0.609448	3.11382	0.01001	Rejected
ISYNA1	1.4796	1.5802	0.221403	2.17002	0	Rejected
ALPP	0.420433	0.641998	-1.90821	1.96626	0	Rejected
CCDC24	0.861006	1.00856	-0.858714	1.9725	0	Rejected
ATP6V1B1	0.910059	0.9067	-0.765231	2.22015	0	Rejected
PACSIN3	1.44756	1.81279	-0.927426	2.63745	0.002002	Rejected
PRR19	1.03574	0.954797	-0.502321	2.72748	0.002002	Rejected
PTPRU	0.785908	1.24179	-1.91328	2.30013	0	Rejected
PROX1	0.627561	0.988259	-2.00633	2.24556	0.001001	Rejected
OBSCN	2.53651	2.602	-1.00274	4.68223	0.444444	Tentative
DMKN	0.735061	0.910461	-1.001	1.73891	0	Rejected
DOC2A	0.748701	1.13065	-1.73428	1.46141	0	Rejected
POFUT1	1.05025	1.34915	-0.827991	2.19009	0.001001	Rejected
CNFN	0.422332	0.396875	-1.52578	2.19236	0	Rejected
SPTBN2	-0.0976373	-0.0183672	-2.24717	1.5132	0	Rejected
STRA6	0.465417	0.5014	-1.35134	1.73662	0	Rejected
PGBD5	0.912704	0.978136	-0.898472	2.09196	0	Rejected
MMP7	0.610131	0.597836	-1.001	1.64037	0	Rejected
VWCE	1.223	1.40998	-0.802407	2.79466	0.001001	Rejected
ZNF444	2.70943	2.76843	-0.704226	4.67794	0.52953	Tentative
DDX27	0.88932	0.973756	-1.73674	2.27925	0.001001	Rejected
LBP	0.203215	0.507232	-1.41568	1.63255	0	Rejected
EFNA1	0.997602	1.14011	-1.001	2.14474	0	Rejected
GYG2	0.630787	0.687746	-1.001	1.93102	0	Rejected
SEC14L4	0.505121	0.360372	-1.62343	2.24673	0	Rejected
PTH2R	0.467361	0.603722	-1.73714	1.73708	0	Rejected
DAGLA	1.42812	1.50001	0.515481	2.08742	0	Rejected
TMEM198	0.676389	0.757742	-0.738232	2.04533	0	Rejected
TMEM145	-0.170017	-0.206379	-1.60222	1.001	0	Rejected
POP4	1.01788	0.950945	-0.528338	1.8945	0	Rejected
ALDOC	1.15269	0.975313	0	2.52172	0	Rejected
FGFR4	0.457546	0.769594	-1.59681	1.41705	0	Rejected
GLB1L	2.86825	2.91927	-0.208982	4.73053	0.606607	Confirmed
PON1	2.05237	2.20598	-1.2836	3.74349	0.033033	Rejected
NUP210	0.34084	0.637176	-1.8422	1.97166	0	Rejected
TMEM9	3.26759	3.30259	-0.494892	4.95739	0.787788	Confirmed
TNNI3	0.309896	0.239645	-1.2208	1.64037	0	Rejected
DHRS2	0.00520671	0.320808	-1.62824	1.15554	0	Rejected
NPM2	1.02825	1.11104	-0.308342	2.09979	0	Rejected
LCN12	0.485379	0.436839	-1.001	1.59752	0	Rejected
KRT80	0.503444	1.001	-1.73683	2.01585	0	Rejected
C2	0.549686	0.660407	-1.61459	1.90694	0	Rejected
FAM83A	0.662668	0.703845	-1.1351	2.12879	0	Rejected
SOX2	0.489836	0.734089	-1.3357	1.73706	0	Rejected
GRINA	0.769862	0.628755	-0.987396	2.51529	0.001001	Rejected
PAQR5	0.448933	0.509157	-1.37559	1.89119	0	Rejected
SMOX	0.214619	0.5892	-1.82396	1.73715	0	Rejected
HOXC11	0.603012	1.00086	-1.417	2.23525	0.001001	Rejected
HOXD1	1.33592	1.32743	0.447004	2.10981	0	Rejected
DYRK1B	0.716325	0.741958	-1.49425	2.13439	0	Rejected
RHOD	0.254009	-0.00391612	-1.41702	2.00527	0	Rejected
NEU1	0.76466	1.001	-1.41489	2.49685	0.001001	Rejected
NFE2	0.250789	0.318985	-1.41678	1.63618	0	Rejected
TEKT2	0.519125	0.725925	-1.07018	1.43676	0	Rejected
ABCD1	0.590801	0.544401	-1.001	2.00773	0	Rejected
DDAH2	1.19165	1.29607	-0.580849	2.23758	0.001001	Rejected
TP53I13	1.78904	1.9039	0.149382	3.18747	0.00700701	Rejected
STX1A	0.415251	0.797354	-1.73617	2.20209	0	Rejected
VAX2	0.569977	0.459674	-1.62048	2.2083	0	Rejected
MYO7A	0.205889	0.432866	-1.73716	1.68231	0	Rejected
AHSG	0.382936	0.75671	-1.34574	1.62533	0	Rejected
SYT17	0.635306	0.620384	-1.001	1.90539	0	Rejected
PCGF2	1.19251	1.19114	-0.436998	2.40143	0.001001	Rejected
COL7A1	0.541181	0.480828	-1.001	2.00783	0	Rejected
SLC35C2	1.45617	1.417	-0.689449	3.61967	0.00500501	Rejected
AADAT	1.18318	1.30757	-0.908392	2.21665	0	Rejected
TTYH1	0.836585	1.001	-0.475681	1.6942	0	Rejected
ZCCHC3	0.792953	0.780552	-0.659252	1.99773	0	Rejected
LAPTM4B	0.100267	0.0283877	-1.41697	1.62565	0	Rejected
ZNF750	0.188512	0.381235	-1.29776	1.80135	0	Rejected
KRT10	0.752366	0.957315	-0.620375	2.00416	0	Rejected
MCOLN3	0.746965	0.955727	-1.001	1.73432	0	Rejected
NMB	0.0531582	0.100795	-1.47988	1.59111	0	Rejected
FURIN	0.926421	0.910211	-0.376177	2.0785	0	Rejected
TNFRSF25	0.310723	0.592976	-1.41583	1.90078	0	Rejected
JMJD4	4.44422	4.44576	1.87458	6.15208	0.98999	Confirmed
CLCN4	0.556541	0.692541	-1.41676	1.78809	0	Rejected
CD74	0.185472	0	-1.41704	1.41576	0	Rejected
BACE2	1.61873	1.65637	-0.0363383	2.99178	0.003003	Rejected
CCNG1	1.26805	1.16699	-0.200405	2.65242	0.002002	Rejected
FCHO2	1.43595	1.43805	-0.183187	2.47845	0.001001	Rejected
BCL11B	1.37094	1.45847	0.765323	2.353	0	Rejected
IL15	1.06057	1.11142	-0.258938	1.9621	0	Rejected
BIRC3	0.0789751	0.153344	-1.65731	1.64038	0	Rejected
KLK11	0.864152	1.05645	-1.40863	2.12598	0	Rejected
IL2RB	0.3941	0.490528	-1.26867	2.01292	0	Rejected
CMBL	1.26245	1.49678	-1.3409	2.43795	0.001001	Rejected
HLA.DMB	0.403905	0.567297	-1.25692	1.67455	0	Rejected
FEM1C	3.04286	3.10818	0.376251	4.87517	0.694695	Confirmed
STEAP2	0.675456	0.949944	-1.33252	2.02779	0	Rejected
SH2D1A	0.335142	0.746273	-1.68965	1.91537	0	Rejected
SAMSN1	0.418159	0.51085	-1.41693	1.82756	0	Rejected
KCNN4	0.706574	0.599255	-0.337032	1.58388	0	Rejected
SLC25A46	1.53899	1.66816	-1.0011	2.60484	0.003003	Rejected
HLA.DPB1	0.490535	0.922927	-1.41943	1.71164	0	Rejected
HLA.DMA	0.562813	0.846373	-1.36271	1.94267	0	Rejected
SIGLEC8	0.629183	0.707775	-1.001	2.03723	0	Rejected
PTPN22	0.941029	1.16807	-1.001	1.88329	0	Rejected
CD247	0.393393	0.95101	-1.41584	1.56358	0	Rejected
BTN3A3	1.27008	1.3505	-0.932178	3.1531	0.002002	Rejected
NR4A2	-0.256475	-0.450457	-1.8568	1.34565	0	Rejected
LAMA3	-0.0741968	0.0379832	-1.73621	1.34379	0	Rejected
DDX60	1.2737	1.34101	-0.255921	2.03742	0	Rejected
HS3ST1	0.385547	1.001	-1.89752	1.48146	0	Rejected
CRIP1	0.517279	0.639401	-1.1591	1.91368	0	Rejected
CD96	0.607963	0.663753	-0.893408	1.52016	0	Rejected
SLC4A4	1.0993	1.37083	-0.504946	1.95893	0	Rejected
DPYD	0.205946	0.452502	-1.001	1.87077	0	Rejected
MIA	0.399371	0.400589	-1.001	1.81073	0	Rejected
KLK10	-0.0778836	-0.119228	-1.41704	1.97399	0	Rejected
F3	1.44116	1.40462	-0.416904	3.16896	0.00600601	Rejected
NDUFS4	0.935724	1.33579	-1.57729	2.71499	0.001001	Rejected
CCL5	0.666268	1.001	-1.001	1.73701	0	Rejected
MT1E	1.057	1.11682	-0.023554	2.16339	0.001001	Rejected
CD2	0.893046	1.06394	-1.001	2.15432	0	Rejected
ANXA1	0.915338	1.01574	-1.001	1.97224	0	Rejected
CD8A	0.505263	0.76412	-1.4168	1.63858	0	Rejected
SPRR1A	0.473695	0.722485	-1.73541	1.41688	0	Rejected
KLF4	2.3808	2.41465	-0.184056	4.36298	0.125125	Rejected
ERAP2	0.233866	0.150338	-1.35085	1.50805	0	Rejected
TNFSF10	1.39488	1.63611	-0.926216	2.44753	0.001001	Rejected
SLC12A2	1.59243	1.83008	-0.685787	2.8452	0.00600601	Rejected
AIM2	0.123429	0.225465	-1.35793	1.73717	0	Rejected
HLA.DPA1	0.693621	0.830704	-1.33843	1.81459	0	Rejected
XK	2.98207	3.04209	0.142051	5.05461	0.676677	Confirmed
SAMD9L	0.575807	0.960721	-1.64158	2.00794	0	Rejected
HBEGF	1.15966	1.31077	-0.414027	2.21736	0	Rejected
NMUR2	1.09839	1.2865	-0.382586	2.26532	0.001001	Rejected
SAMD9	1.1782	1.13205	-0.669232	2.18728	0	Rejected
GBP4	0.745449	0.763437	-1.29161	1.79577	0	Rejected
FAS	2.92419	2.98393	-0.0813497	4.84332	0.645646	Confirmed
CIITA	0.778265	1.001	-1.54152	2.66948	0.001001	Rejected
HLA.DRA	0.457188	0.830393	-1.41697	1.80468	0	Rejected
HLA.DQB1	0.49704	0.520151	-1.001	2.13284	0	Rejected
IQGAP2	3.35122	3.4011	0.339018	5.30276	0.835836	Confirmed
TLR3	3.99799	4.03014	0.834051	6.1654	0.96997	Confirmed
GZMA	0.554842	0.892835	-1.49898	1.98901	0	Rejected
MSMB	1.11715	1.35271	-0.662191	1.94873	0	Rejected
JAK2	3.0362	3.0946	-0.807173	5.04001	0.694695	Confirmed
HLA.DQA1	0.318257	0.570668	-1.63736	1.73722	0	Rejected
LYZ	0.544767	0.815989	-1.24344	1.72247	0	Rejected
CLDN18	1.34107	1.51864	-0.756356	2.80207	0.004004	Rejected
CTSE	1.92104	1.99716	-0.730919	3.17703	0.00600601	Rejected
VSIG1	1.51093	1.6991	0.164234	2.1661	0	Rejected
ANXA10	1.11272	0.976337	-0.535514	2.21696	0	Rejected
GKN1	1.01345	1.27186	-1.001	1.84504	0	Rejected
SI	6.60468	6.64623	3.97932	8.37017	1	Confirmed
GKN2	1.35525	1.37686	-0.0574844	2.80685	0.002002	Rejected
SLC26A3	6.89917	6.93885	4.00356	8.41977	1	Confirmed
AKR1B10	4.24729	4.27763	1.87523	5.92974	0.987988	Confirmed
MUC5AC	2.59214	2.64784	-0.269414	4.39482	0.465465	Tentative
PGC	0.90206	1.11412	-0.451	1.91967	0	Rejected
ALDOB	5.05164	5.08156	2.90248	6.84432	1	Confirmed
TFF2	1.17055	1.39021	-0.892742	2.44988	0.001001	Rejected
KRT20	3.0249	3.06023	-0.261	4.69643	0.687688	Confirmed
ANPEP	4.97949	4.99847	2.88337	6.55002	1	Confirmed
LIPF	0.271807	0.407915	-1.13297	1.43416	0	Rejected
MUC17	3.50716	3.5438	0.886746	5.09756	0.88989	Confirmed
TM4SF20	4.05479	4.09921	1.46693	5.75691	0.972973	Confirmed
REG4	1.14507	1.25277	0.0105556	2.34833	0	Rejected
TFF1	2.1065	2.05087	0.557535	3.6939	0.011011	Rejected
CHP2	4.13093	4.1453	1.76315	6.01135	0.981982	Confirmed
SLC28A2	2.69935	2.7668	-0.879596	4.75632	0.537538	Tentative
TM4SF4	3.41991	3.45609	1.14081	5.15768	0.876877	Confirmed
PIGR	3.0618	3.0909	0.543846	4.81413	0.698699	Confirmed
HMGCS2	3.49157	3.51942	1.33546	5.51461	0.878879	Confirmed
PSCA	1.33019	1.49793	-0.499564	2.89221	0.003003	Rejected
OLFM4	0.91613	0.901177	-1.07896	1.8848	0	Rejected
OTC	4.35755	4.38653	1.2343	6.64485	0.994995	Confirmed
ADH1C	2.03141	2.03556	0.486614	3.64041	0.013013	Rejected
FAM3D	4.7481	4.76793	2.08408	6.47689	0.997998	Confirmed
CPS1	1.83132	1.84156	0.386683	3.06836	0.003003	Rejected
SPINK4	1.00503	1.34646	-0.93851	2.63336	0.001001	Rejected
REG1A	0.395492	0.706047	-1.52515	1.60627	0	Rejected
VSIG2	2.70879	2.76656	-0.145471	4.3379	0.51952	Tentative
SCGB2A1	3.1283	3.176	0.184767	5.05532	0.746747	Confirmed
GPA33	3.4118	3.43515	1.44151	5.17074	0.872873	Confirmed
GP2	1.40429	1.67741	-0.66948	2.70481	0.003003	Rejected
GUCY2C	4.34492	4.36188	1.63033	6.05261	0.994995	Confirmed
BTNL8	4.4546	4.47829	1.72659	6.0909	0.991992	Confirmed
ACE2	3.40184	3.42084	0.466273	5.0734	0.844845	Confirmed
NAT2	4.51779	4.56133	1.9796	6.20013	0.995996	Confirmed
CLCA1	1.8238	1.79149	-0.0370907	3.0681	0.00600601	Rejected
HPGD	3.84157	3.86102	1.50954	6.0394	0.950951	Confirmed
GGT6	3.40225	3.43589	1.26447	5.01629	0.84985	Confirmed
DUOXA2	1.24886	1.31434	-0.239147	2.28365	0	Rejected
DUOX2	1.36169	1.35633	0.377462	2.11624	0	Rejected
CDX1	1.17944	1.44093	-1.92006	2.28168	0.001001	Rejected
SULT1C2	2.48951	2.53067	0.142774	4.03652	0.214214	Rejected
DMBT1	1.74552	1.91565	-1.001	2.94642	0.00500501	Rejected
CA2	3.31408	3.34877	0.726941	5.05254	0.820821	Confirmed
CCL25	0.969186	0.996848	-0.447303	2.14235	0	Rejected
SULT1B1	5.50537	5.52163	3.07432	7.14477	1	Confirmed
NR1I2	6.08711	6.10237	3.11028	7.87547	1	Confirmed
CHGA	2.27046	2.27674	0.184338	4.05747	0.023023	Rejected
CYP2C18	3.12103	3.14979	0.74923	4.98562	0.731732	Confirmed
MYO1A	5.68912	5.71901	3.28425	7.37099	1	Confirmed
CAPN9	2.67517	2.69755	-0.6071	4.32674	0.477477	Tentative
BCAS1	3.59099	3.63052	0.723185	5.24064	0.904905	Confirmed
LRRC31	3.07647	3.11805	0.709287	4.94227	0.722723	Confirmed
AGR3	1.46061	1.61564	-0.862152	2.89619	0.00800801	Rejected
CYP3A5	3.15646	3.23173	0.0587771	4.86983	0.766767	Confirmed
UGT2A3	1.71849	1.56352	0.82994	2.99428	0.002002	Rejected
FABP2	3.05723	3.10454	-0.0227251	5.44178	0.685686	Confirmed
MOGAT2	5.70336	5.7382	2.46611	7.27818	1	Confirmed
TSPAN1	3.53218	3.55252	1.47525	5.12849	0.912913	Confirmed
CXCL17	0.605238	0.694771	-1.41563	1.9601	0	Rejected
ALDH3A1	2.17741	2.2453	0.375243	3.94437	0.02002	Rejected
ARL14	1.54657	1.62809	-1.05507	2.9738	0.003003	Rejected
ADH4	3.27028	3.29098	0.841078	5.13724	0.802803	Confirmed
MT1G	1.67418	1.70738	1.01995	2.40113	0	Rejected
CXCL14	2.9159	2.94957	0.735008	4.65995	0.653654	Confirmed
ATP10B	1.95188	1.97869	-1.3632	3.13326	0.012012	Rejected
AADAC	0.853577	0.968145	-0.727222	1.94571	0	Rejected
CYP4F12	4.34211	4.37477	1.99244	5.86495	0.991992	Confirmed
CEACAM5	0.770194	0.976556	-1.25325	2.11965	0	Rejected
PROM2	2.71231	2.76392	0.264567	4.26961	0.528529	Tentative
SLC3A1	3.42353	3.45279	0.497848	5.19239	0.883884	Confirmed
TFF3	1.38354	1.28487	0.0800826	2.35113	0.001001	Rejected
CES2	5.01178	5.05222	2.20474	6.45267	1	Confirmed
GCNT3	0.850312	0.841948	-0.496077	1.94407	0	Rejected
HSD17B2	1.4348	1.51995	-0.0920169	2.04806	0	Rejected
VNN1	0.802609	1.04639	-0.726571	1.94583	0	Rejected
EDN3	3.40182	3.44985	0.883246	5.11453	0.85986	Confirmed
PLAC8	2.35699	2.37699	0.474568	3.87143	0.0940941	Rejected
CYP3A4	4.1981	4.23049	2.45461	5.78269	0.991992	Confirmed
KCNE2	0.917572	0.943081	-0.918918	2.56877	0.001001	Rejected
LGALS4	2.58579	2.62217	0.186402	4.39506	0.469469	Tentative
SCNN1A	0.985771	1.001	-0.0197812	1.61334	0	Rejected
FAM83E	2.97679	3.0135	0.198465	4.87428	0.663664	Confirmed
SLC5A1	1.51374	1.69551	0.116997	2.33349	0	Rejected
NR0B2	2.48515	2.54726	-0.0744852	4.13535	0.335335	Rejected
ERN2	4.61606	4.66808	1.26274	6.32839	0.997998	Confirmed
SLC44A4	2.53899	2.56121	-0.305144	4.32201	0.431431	Tentative
CA9	1.10187	1.10055	-1.49127	2.30493	0.001001	Rejected
CHST5	3.195	3.19948	0.751829	4.85462	0.761762	Confirmed
BTNL3	3.57639	3.62077	0.832195	5.1598	0.903904	Confirmed
SOSTDC1	0.922726	0.961057	0	2.06048	0	Rejected
ST6GALNAC1	2.68869	2.73745	2.94338e-05	4.58233	0.516517	Tentative
APOBEC1	1.40976	1.48565	-0.336509	2.33981	0.001001	Rejected
AKR7A3	5.40461	5.44374	1.9687	7.34357	0.998999	Confirmed
FUT3	1.41958	1.47095	-1.48768	2.45501	0.001001	Rejected
STX19	3.86128	3.87996	1.49233	5.98127	0.958959	Confirmed
GPT	4.83224	4.86368	2.85333	6.68553	1	Confirmed
VIPR1	5.90037	5.93631	3.1803	7.34588	1	Confirmed
CYP4F2	3.17397	3.21386	0.164191	4.83042	0.752753	Confirmed
LRRC19	2.81553	2.8863	-0.398479	4.65835	0.588589	Confirmed
MTTP	2.91064	2.97429	0.3129	4.86276	0.655656	Confirmed
ATP4A	0.30763	0.0720603	-1.58888	1.85045	0	Rejected
S100P	0.916868	1.20695	-0.986743	1.72718	0	Rejected
AKR1C3	1.80459	1.89084	0.0280252	2.81154	0.003003	Rejected
SMPD3	5.40775	5.44268	2.78487	7.70883	1	Confirmed
IHH	2.96924	3.00689	0.528343	4.46038	0.685686	Confirmed
PCK1	2.05945	2.16406	-1.25746	3.83306	0.02002	Rejected
VILL	3.24841	3.27953	0.933152	5.00221	0.820821	Confirmed
TSPAN8	3.33776	3.3743	1.17508	5.23139	0.841842	Confirmed
RAPGEFL1	2.73467	2.7676	-0.349625	4.7151	0.526527	Tentative
FBP2	2.24714	2.29065	-0.952759	4.21109	0.045045	Rejected
AGR2	0.940261	0.904174	-0.297704	2.05739	0	Rejected
PPP1R1B	1.06188	1.19546	-0.0360457	1.78308	0	Rejected
HHLA2	1.54363	1.44509	0.0137352	2.79915	0.002002	Rejected
CCL28	1.2909	1.33283	-0.616882	2.51875	0.001001	Rejected
COL17A1	0.789642	0.948506	-1.001	2.10772	0	Rejected
CLDN15	2.64515	2.70735	-0.276828	4.71424	0.484484	Tentative
SCIN	2.59529	2.62895	-0.0610878	4.49166	0.454454	Tentative
DDC	1.00106	1.22701	-1.23595	2.61831	0.001001	Rejected
MT1H	1.10918	1.23417	-0.666481	2.08227	0	Rejected
MYO7B	2.39868	2.50928	-0.202574	4.00924	0.123123	Rejected
SPINK1	0.552511	0.805028	-1.13179	1.73698	0	Rejected
ZG16	3.20056	3.22599	1.17729	5.59421	0.773774	Confirmed
AQP5	0.737565	1.04606	-1.001	1.73709	0	Rejected
GALNT6	3.30599	3.32975	1.18127	5.09972	0.822823	Confirmed
DEFA5	0.474801	0.59644	-1.07031	1.89998	0	Rejected
PDZD3	2.99881	3.05463	-0.0175293	4.86684	0.683684	Confirmed
GDPD2	4.61634	4.66762	2.06791	6.18402	0.996997	Confirmed
FMO5	1.23011	1.41203	-0.339441	2.32667	0.001001	Rejected
PDIA2	0.79382	1.07136	-1.30488	1.89994	0	Rejected
PTPRH	3.29151	3.33444	0.82767	4.8041	0.822823	Confirmed
MEP1B	3.26355	3.31713	0.563469	4.86709	0.800801	Confirmed
ATP2C2	1.08376	1.14698	-1.34645	2.72007	0.003003	Rejected
PLA2G4F	2.9283	2.96593	0.448888	4.50453	0.656657	Confirmed
CLDN23	1.35508	1.65488	0.115328	2.70486	0.001001	Rejected
CAPN13	1.02863	1.20919	-0.486679	1.78662	0	Rejected
SSTR1	1.07373	1.19494	-1.56696	2.73972	0.001001	Rejected
SLC9A2	0.906468	1.46303	-1.17907	2.09196	0	Rejected
B3GNT6	1.00197	1.42682	-1.09089	2.1497	0	Rejected
ANXA13	0.870189	1.09805	-1.41692	2.40679	0.001001	Rejected
GAST	0.471547	0.474809	-1.34168	2.46224	0.002002	Rejected
CFTR	0.444756	0.500001	-1.3425	2.12678	0	Rejected
GCNT1	2.71459	2.74319	-0.00465508	4.81634	0.525526	Tentative
ALDH1A1	0.668597	0.903245	-0.812145	1.83734	0	Rejected
PLLP	3.18813	3.24143	-0.0177398	4.9839	0.773774	Confirmed
REG1B	0.440437	0.794606	-1.63859	1.61009	0	Rejected
TCN1	0.088837	0	-1.001	1.21083	0	Rejected
TM6SF2	2.20802	2.34283	-0.65346	4.06385	0.0690691	Rejected
CYP2J2	2.40985	2.49422	-0.338828	4.20318	0.0800801	Rejected
MLPH	1.0346	1.14812	-1.6204	2.36193	0.001001	Rejected
TTLL6	1.41903	1.62604	-0.237585	2.44824	0	Rejected
ACY3	1.6454	1.61355	-0.0591306	3.20755	0.00600601	Rejected
GUCA2B	2.50982	2.54915	-0.0405446	4.36487	0.414414	Rejected
XDH	1.18989	1.31857	-0.453301	1.89122	0	Rejected
LEFTY1	0.929581	1.11762	-1.04143	1.64885	0	Rejected
CYP4F11	0.428136	0.0359858	-1.11854	2.23892	0	Rejected
CAPN5	2.65707	2.69414	-0.541362	4.49048	0.500501	Tentative
MALL	2.91978	2.96204	-0.0303176	4.40016	0.658659	Confirmed
TFCP2L1	1.92336	2.00757	-0.250361	3.66708	0.016016	Rejected
DQX1	1.52606	1.69941	-0.42616	2.58754	0.001001	Rejected
FBP1	3.51056	3.53488	0.895175	4.91223	0.905906	Confirmed
SELENBP1	3.53768	3.58543	1.14631	5.13708	0.901902	Confirmed
C4BPB	1.19521	1.20193	-0.00961785	2.50812	0.001001	Rejected
SLC25A34	6.9095	6.9446	3.91338	8.56621	1	Confirmed
SLC16A9	1.70592	1.80584	-1.01917	3.36709	0.011011	Rejected
ABCC3	1.44828	1.57261	-0.536495	2.5186	0.002002	Rejected
GCKR	2.98895	3.02578	-0.168934	4.68889	0.674675	Confirmed
TJP3	1.31647	1.48974	-0.631005	3.09716	0.002002	Rejected
MT1F	1.57376	1.65591	-1.00907	2.76095	0.002002	Rejected
TCEA3	1.79846	1.87335	0.415433	2.57256	0.002002	Rejected
TUBAL3	1.46034	1.4272	0.308124	2.1954	0	Rejected
FOXA3	1.13553	1.15801	0.0212303	2.2669	0.001001	Rejected
ANKS4B	1.48718	1.44631	0.577177	2.44015	0.001001	Rejected
PIP5K1B	4.02942	4.0591	1.49735	5.66193	0.97998	Confirmed
CYP2C9	0.638943	0.729273	-1.89133	2.23217	0	Rejected
KBTBD11	3.03668	3.10418	0.06231	4.60707	0.705706	Confirmed
SPDEF	0.364214	0.52849	-1.8885	2.34146	0.001001	Rejected
KCNK5	2.44302	2.53797	0.0512453	4.24905	0.122122	Rejected
STYK1	1.82346	2.0455	-0.95373	3.33686	0.01001	Rejected
SLC6A20	1.42008	1.7467	-1.51012	2.58027	0.001001	Rejected
SERPINB7	0.612293	0.672369	-1.41704	2.23436	0.001001	Rejected
ADH6	0.249543	0.397085	-1.33502	1.38845	0	Rejected
GALNT3	0.259236	0.555131	-2.19132	2.11291	0	Rejected
CREB3L1	2.85063	2.89589	0.370626	4.4658	0.618619	Confirmed
EPB41L4B	3.96929	3.99453	1.69136	5.40574	0.980981	Confirmed
OSBPL7	1.19983	1.52843	-1.001	2.79011	0.001001	Rejected
USH1C	1.24367	1.48969	-0.760804	2.43757	0.001001	Rejected
PIK3C2G	0.361663	0.371986	-1.73692	1.89732	0	Rejected
CYP2S1	0.963904	1.14702	-0.266204	2.13001	0	Rejected
EPN3	1.03192	1.26893	-1.001	2.1198	0	Rejected
SEMG1	0.671005	0.726645	-0.438027	1.68096	0	Rejected
MSLN	0.0680122	-0.168042	-1.41608	2.12303	0	Rejected
CDC42EP5	1.85684	1.97272	0.294003	2.60041	0.003003	Rejected
ACOT11	2.98664	3.03141	0.400796	4.85706	0.691692	Confirmed
ATP2A3	1.58611	1.6859	0.347077	2.73608	0.003003	Rejected
SH3BGRL2	3.10114	3.14702	0.18994	4.63637	0.732733	Confirmed
SLC45A3	2.81362	2.8371	0.463131	4.54859	0.587588	Confirmed
NQO1	0.852082	0.886026	-1.16941	2.79526	0.001001	Rejected
PRSS12	1.27464	1.37144	-0.498169	2.41851	0.001001	Rejected
SLC22A18AS	1.63909	1.71464	0.0999692	3.03246	0.003003	Rejected
ADAM28	1.68662	1.81882	-0.292803	2.5309	0.004004	Rejected
C8G	0.660846	0.643489	-1.1263	1.83734	0	Rejected
KAZALD1	1.36663	1.41393	-1.001	2.85233	0.003003	Rejected
ONECUT2	0.868446	0.874944	-0.850724	1.83667	0	Rejected
SOX21	0.530897	0.510208	-0.562557	1.76302	0	Rejected
TRIM31	0.0163574	-0.0141031	-1.417	1.42114	0	Rejected
ANG	0.749283	0.869456	-0.940497	2.04212	0	Rejected
TMPRSS2	0.603995	0.653706	-1.81579	1.66525	0	Rejected
PAQR8	1.00516	1.28289	-1.001	2.01488	0	Rejected
INSM1	1.03804	1.10226	-0.0164744	1.71806	0	Rejected
NRG4	0.651473	0.88073	-1.73684	1.77335	0	Rejected
ENTPD5	2.93093	2.94739	-0.271991	4.66724	0.641642	Confirmed
TINAG	0.817467	1.001	-1.41692	2.26581	0.001001	Rejected
RHBDL2	0.825318	0.902346	-1.26508	2.015	0	Rejected
GATA4	0.969789	1.22244	-1.41704	2.22783	0	Rejected
LEAP2	2.95349	3.0199	-0.132528	5.04112	0.658659	Confirmed
GPR160	1.01556	1.07191	-1.001	2.3553	0.001001	Rejected
CHST4	0.78792	0.99498	-1.001	1.81346	0	Rejected
DAPK2	2.88893	2.94812	-0.0120936	4.99526	0.628629	Confirmed
UGT2B17	0.459087	0.578299	-1.16568	1.96346	0	Rejected
GPD1	0.564822	0.811447	-1.37859	2.17873	0	Rejected
BMP2	0.486833	0.667879	-1.34246	1.93415	0	Rejected
HKDC1	1.0345	1.17646	-1.001	2.07357	0	Rejected
KLK1	0.637188	1.001	-1.26781	1.70482	0	Rejected
ABCG5	0.666221	0.912778	-1.00972	1.60289	0	Rejected
EPHX2	1.38216	1.57146	-0.445518	2.30771	0.001001	Rejected
PTK6	0.9708	1.24295	-1.41692	2.02833	0	Rejected
ABCG8	1.15388	1.07896	-0.89501	2.90424	0.003003	Rejected
FUT6	0.507431	1.001	-1.38301	1.65393	0	Rejected
TMC4	1.5644	1.65304	-0.335279	3.23323	0.00600601	Rejected
TMEM92	1.59886	1.75044	0.45833	2.63618	0.002002	Rejected
CADPS	0.782907	0.972179	-1.38815	2.05205	0	Rejected
RDH12	0.341535	0.643322	-1.33912	1.12482	0	Rejected
RASAL1	0.660236	0.783957	-1.41693	2.15163	0	Rejected
KCNE3	0.734688	1.001	-1.1682	1.96125	0	Rejected
CRYL1	3.32322	3.37594	1.22893	4.8939	0.831832	Confirmed
CLIC6	0.644563	0.885324	-0.889925	1.63618	0	Rejected
SYTL2	1.06132	1.10584	-0.876561	2.01357	0	Rejected
B3GNT8	1.15473	1.20053	-1.28905	2.32016	0.001001	Rejected
SLC1A1	0.401474	0.697996	-1.74779	2.26993	0.001001	Rejected
HOXA13	0.6109	1.001	-1.28788	1.73507	0	Rejected
SCGB3A1	0.238547	0.184296	-1.32264	1.66946	0	Rejected
NGEF	1.1072	1.16405	-0.21386	2.30777	0.001001	Rejected
GATM	0.355183	0.589322	-1.41705	1.73676	0	Rejected
LPAR5	2.62124	2.66807	-0.457707	4.45866	0.47047	Tentative
NOSTRIN	1.54697	1.54957	0.00550761	2.7292	0.001001	Rejected
DNM2	1.44565	1.62722	-1.41628	2.39544	0.001001	Rejected
SLC9A1	0.548037	0.548791	-1.001	1.73678	0	Rejected
GALNT5	0.572641	1.0921	-1.001	1.7369	0	Rejected
SPINK5	0.462847	0.57546	-1.001	2.00619	0	Rejected
HAPLN1	0.411143	1.04612	-1.73035	2.00744	0	Rejected
GLOD5	1.08571	1.13544	-0.0880373	2.02409	0	Rejected
ACMSD	1.62481	1.77575	-0.0345278	2.68667	0.00500501	Rejected
LIMA1	3.28101	3.33048	0.00908915	5.0867	0.7998	Confirmed
AMPD1	1.86515	1.94635	0.27959	3.12985	0.00700701	Rejected
SLC26A9	0.0956808	0.127921	-1.44103	1.33742	0	Rejected
PFKFB2	0.646732	1.05769	-1.73704	2.20174	0	Rejected
PLEKHA6	1.17889	1.32494	-1.64843	2.33142	0.001001	Rejected
SHD	0.934213	1.001	-1.11741	2.55393	0.001001	Rejected
CCKBR	0.819386	1.12793	-0.622804	2.2328	0	Rejected
RNASE4	0.789349	0.984878	-1.0165	1.95977	0	Rejected
ACADS	3.45348	3.47745	1.2153	5.36241	0.867868	Confirmed
FCAMR	0.601323	0.999256	-1.22715	1.63737	0	Rejected
GRAMD1C	3.02792	3.08458	0.337124	4.55745	0.714715	Confirmed
SLC16A5	0.635722	1.06048	-1.41693	2.00698	0	Rejected
LTK	1.41576	1.42311	-0.899154	2.47872	0.001001	Rejected
PPFIBP2	1.10572	1.25252	0.232848	2.22388	0	Rejected
SULT1A1	1.8583	1.90116	0.220461	3.52915	0.00900901	Rejected
SLC41A2	1.1328	1.417	-0.821863	2.08823	0	Rejected
SLC44A3	0.848659	0.927391	-0.539394	1.80313	0	Rejected
UGT1A1	0.73546	0.929169	-1.00568	1.73711	0	Rejected
HES4	1.05699	1.03742	-0.480381	2.29834	0	Rejected
ENO2	0.893273	1.03449	-0.683528	2.18607	0	Rejected
BCAT1	0.743004	0.915797	-0.333272	1.73921	0	Rejected
FCER1G	0.723225	0.720052	-1.14841	2.31837	0.001001	Rejected
FAM83D	1.23089	1.40922	0.336091	2.02479	0	Rejected
IL6	0.668039	1.13052	-1.503	2.00776	0	Rejected
CXCL10	1.30275	1.39925	-0.444041	2.07074	0	Rejected
TNFAIP6	1.44498	1.48558	-0.269213	3.07408	0.002002	Rejected
CCL8	1.06416	0.998143	-0.438748	2.22403	0	Rejected
COL10A1	0.420579	0.753028	-1.41696	1.88598	0	Rejected
DES	0.919462	1.15386	-1.33789	1.94595	0	Rejected
CNN1	1.48283	1.53049	0.553707	2.07846	0	Rejected
THBS4	1.33987	1.37651	-0.221169	2.93372	0.001001	Rejected
HSPB6	3.02103	3.03183	1.324	4.80088	0.742743	Confirmed
C7	2.8306	2.82252	1.23099	4.22193	0.5996	Confirmed
MYH11	1.55118	1.66521	-0.0297486	2.28977	0.001001	Rejected
SCRG1	2.69973	2.73188	-1.02302	4.09496	0.531532	Tentative
ACTG2	1.11608	1.35392	-0.395311	1.82855	0	Rejected
LMOD1	2.66594	2.67875	1.05424	4.17202	0.49049	Tentative
SFRP1	1.80403	1.78016	-0.178484	2.66874	0.003003	Rejected
SFRP2	1.13717	1.34709	-1.88597	2.39943	0.001001	Rejected
FHL1	3.54621	3.56368	2.15069	4.97747	0.952953	Confirmed
HSPB7	1.62116	1.58139	1.001	2.26419	0.001001	Rejected
MGP	5.9998	6.01306	3.62783	7.45703	1	Confirmed
FLNC	1.33024	1.40727	-0.303102	2.44615	0.001001	Rejected
MFAP4	4.03105	4.03049	2.22144	5.3592	0.992993	Confirmed
ADH1B	3.21757	3.24757	1.30443	5.0193	0.803804	Confirmed
APOD	3.19972	3.22562	1.24614	4.71297	0.800801	Confirmed
CASQ2	3.03261	3.05296	1.23296	4.4087	0.758759	Confirmed
ANGPTL1	3.03681	3.06053	1.51307	4.40353	0.720721	Confirmed
CHRDL2	1.40066	1.44011	0.567118	2.02347	0	Rejected
TCEAL2	1.30172	1.39717	-1.42718	2.18562	0.001001	Rejected
RBPMS2	3.45198	3.46467	1.57877	4.93767	0.911912	Confirmed
MYL9	3.20467	3.21104	1.27995	4.81909	0.810811	Confirmed
RGMA	2.75702	2.77238	0.577939	4.20186	0.541542	Tentative
VIP	0.963788	1.09661	-1.001	2.39327	0.001001	Rejected
SMOC2	2.91026	2.91747	0.91996	4.33608	0.676677	Confirmed
PDLIM3	4.08563	4.09696	2.12909	5.585	0.988989	Confirmed
HSPB8	2.89473	2.91222	0.907694	4.20319	0.676677	Confirmed
MRGPRF	3.52918	3.54124	1.25242	4.92163	0.936937	Confirmed
TACR2	0.847707	1.001	-0.0476432	1.55613	0	Rejected
CYP1B1	1.27895	1.23617	-0.144524	2.68182	0.001001	Rejected
CRYAB	3.75729	3.76944	2.21662	5.17243	0.97998	Confirmed
SPARCL1	5.48918	5.52981	3.25076	7.02406	1	Confirmed
SPON1	2.68845	2.70654	0.554192	3.93258	0.501502	Tentative
SFRP4	1.19041	1.23322	0.31125	2.00144	0	Rejected
PTGIS	3.26057	3.24942	1.46481	4.7355	0.873874	Confirmed
OMD	1.86899	1.94126	1.16447	2.44459	0.002002	Rejected
SMYD1	0.63055	0.957199	-1.001	1.35397	0	Rejected
CALD1	2.07108	2.01917	1.10892	2.91304	0.00600601	Rejected
MAMDC2	3.2531	3.26654	1.6182	4.78463	0.838839	Confirmed
COL14A1	4.09271	4.09315	2.24731	5.5932	0.994995	Confirmed
GAS1	2.11074	2.09366	0.968653	3.56456	0.00900901	Rejected
PRELP	2.87378	2.8916	0.967803	4.2754	0.634635	Confirmed
CLIP3	3.66145	3.65182	1.50051	5.16782	0.957958	Confirmed
MSRB3	4.41518	4.45483	2.01684	5.96855	0.995996	Confirmed
GREM1	1.50823	1.58211	-0.710246	2.12616	0	Rejected
ATP1A2	2.68469	2.69559	-0.122709	4.10519	0.494494	Tentative
DPYSL3	3.25553	3.29183	1.59541	4.83549	0.845846	Confirmed
AOC3	3.38886	3.39246	1.92072	4.7797	0.915916	Confirmed
NEXN	1.93925	2.04493	-0.0149486	2.87757	0.00900901	Rejected
PODN	4.62457	4.63828	2.5138	6.01858	0.998999	Confirmed
PDZRN4	2.43056	2.47318	0.882201	3.96923	0.0890891	Rejected
FRZB	3.19416	3.20071	1.58497	4.60114	0.816817	Confirmed
CILP	1.23437	1.31087	-0.452019	2.16431	0.001001	Rejected
SRPX	2.07547	2.15492	0.351644	3.42235	0.012012	Rejected
CCDC80	2.98682	3.00914	1.38908	4.49974	0.723724	Confirmed
BARX1	2.72869	2.77413	-1.001	4.18185	0.54955	Tentative
TPM2	2.03239	2.05356	0.99314	2.71043	0.002002	Rejected
DNAJB5	1.07799	1.15982	-1.41491	1.94002	0	Rejected
SLIT2	3.94044	3.95916	2.08002	5.50841	0.985986	Confirmed
FABP4	1.23278	1.46767	-0.38812	2.37387	0.001001	Rejected
RSPO3	2.6808	2.68358	1.06654	3.98769	0.487487	Tentative
FBLN1	4.64404	4.66153	2.58696	6.2468	1	Confirmed
PPP1R3C	3.82576	3.84202	1.79703	5.34703	0.970971	Confirmed
MEOX2	2.12519	2.20993	-1.001	3.45971	0.02002	Rejected
BOC	3.74779	3.7589	1.95308	5.037	0.978979	Confirmed
DACT3	3.53584	3.54211	1.92896	5.2038	0.934935	Confirmed
RNF150	4.12236	4.1197	2.42537	5.54526	0.996997	Confirmed
STON1	4.87249	4.86759	2.56976	6.68799	1	Confirmed
SGCA	1.84615	2.03543	-0.428048	3.02671	0.01001	Rejected
CPE	3.66172	3.67691	1.9016	5.09002	0.95996	Confirmed
KCNMB1	0.486578	0.814065	-1.64654	1.80537	0	Rejected
DPT	0.695557	1.06556	-1.61856	2.12613	0	Rejected
RERG	4.13326	4.1494	1.89301	5.48752	0.993994	Confirmed
IL33	3.38241	3.40881	1.40898	4.9414	0.893894	Confirmed
NDN	5.32643	5.36767	2.9182	6.95067	1	Confirmed
TMEM100	3.17386	3.18902	1.22955	4.70152	0.802803	Confirmed
INMT	2.81739	2.8207	1.13259	4.27889	0.602603	Confirmed
FERMT2	3.51216	3.52296	1.73342	4.99622	0.94995	Confirmed
CYBRD1	3.3549	3.36725	1.45641	4.69917	0.876877	Confirmed
ACTA2	3.50381	3.51147	1.47672	4.97902	0.941942	Confirmed
POPDC2	1.22531	1.41985	-1.15272	2.00325	0	Rejected
BCHE	1.43023	1.49131	-0.574627	2.22086	0.001001	Rejected
SHISA3	1.36158	1.27507	0.831958	1.97303	0	Rejected
FILIP1	2.99683	3.01593	1.14096	4.26081	0.720721	Confirmed
FNDC1	1.0117	1.41375	-1.41702	2.21722	0	Rejected
COL8A1	1.39787	1.53554	-0.466315	2.30858	0	Rejected
EML1	2.84658	2.84672	1.45775	4.09713	0.633634	Confirmed
PGM5	0.425465	0.799574	-1.41556	1.57031	0	Rejected
TNC	0.28944	0.509424	-1.41689	1.73625	0	Rejected
FXYD6	2.73569	2.75122	1.23359	4.18502	0.546547	Tentative
ADCY5	4.82307	4.84856	2.25978	6.28147	0.998999	Confirmed
LIMS2	3.24624	3.26665	1.61188	4.54729	0.847848	Confirmed
SPOCK1	1.99627	2.06697	0.0236988	3.18146	0.00700701	Rejected
CDO1	5.02748	5.05855	2.75856	6.32009	1	Confirmed
GHR	4.52595	4.54995	2.51615	5.98683	0.998999	Confirmed
JAM2	5.80836	5.84009	3.62458	7.24196	1	Confirmed
F13A1	1.15993	1.47522	-1.14935	2.20523	0.001001	Rejected
FBXL22	0.9053	1.20837	-1.70791	1.90071	0	Rejected
DCN	1.58392	1.59222	-0.0585232	2.21217	0.001001	Rejected
ASB5	0.658728	0.59956	-1.41658	2.14051	0	Rejected
PLAC9	1.99397	1.99589	0.887296	3.0329	0.003003	Rejected
RCAN2	4.54951	4.57975	2.01942	6.13446	0.998999	Confirmed
CACNA1H	1.15865	1.26193	-0.00692643	2.11276	0	Rejected
PRICKLE2	4.02363	4.02572	2.14466	5.62574	0.995996	Confirmed
THBS1	0.791618	0.812548	-1.001	2.14635	0	Rejected
CAP2	2.90443	2.93868	0.738819	4.39716	0.653654	Confirmed
FBLN5	3.44314	3.45193	1.59983	4.74847	0.928929	Confirmed
SETBP1	3.92687	3.92555	2.3207	5.33861	0.988989	Confirmed
EPHA3	1.24261	1.21646	0.713088	1.7792	0	Rejected
SOD3	2.23716	2.24451	1.38687	2.98652	0.016016	Rejected
MFAP5	0.808933	1.001	-1.41676	2.0744	0	Rejected
MN1	3.04381	3.05652	1.32397	4.38456	0.74975	Confirmed
BNC2	4.71576	4.72283	2.3415	6.57917	0.998999	Confirmed
MYOCD	2.79331	2.82765	0.661127	4.28575	0.587588	Confirmed
TCEAL7	3.66311	3.68247	1.97853	5.09726	0.953954	Confirmed
FLNA	1.35492	1.41689	0.000924933	2.28773	0.001001	Rejected
PNCK	1.03727	1.24449	-0.794956	1.86271	0	Rejected
TMEM47	3.8724	3.87047	1.9279	5.38813	0.985986	Confirmed
SERPINF1	1.89792	2.00615	-0.5115	3.02973	0.00700701	Rejected
ROR2	1.9372	1.94833	0.680421	2.55368	0.002002	Rejected
NR2F1	1.81528	1.90743	0.63396	3.04465	0.002002	Rejected
PPP1R1A	1.60036	1.85149	-0.0469229	2.46945	0.002002	Rejected
COX7A1	3.37081	3.4043	1.22095	4.65399	0.895896	Confirmed
AGTR1	1.43207	1.53038	-1.001	2.21421	0.001001	Rejected
SVEP1	1.30577	1.58585	-0.619689	2.0185	0	Rejected
C1QTNF7	4.41285	4.42445	2.19199	5.9732	0.997998	Confirmed
CTSG	0.716686	1.001	-1.001	1.90368	0	Rejected
PDGFRL	1.73089	1.81322	0.69719	2.25185	0	Rejected
FBXO32	1.38086	1.52359	-0.0268957	2.04418	0	Rejected
GYPC	5.17909	5.19648	2.7656	6.94764	1	Confirmed
JAM3	4.39973	4.42583	2.43894	5.81302	0.997998	Confirmed
FGL2	1.86646	1.81255	0.969938	3.26064	0.00600601	Rejected
CCL21	0.547486	0.858981	-1.001	1.61417	0	Rejected
MPDZ	5.06658	5.07248	3.01217	6.38449	1	Confirmed
PRUNE2	0.913739	1.10054	-0.475387	1.64843	0	Rejected
TMOD1	1.55883	1.61569	-1.34964	2.97854	0.00500501	Rejected
SLIT3	1.58263	1.59756	0.966888	2.43793	0.001001	Rejected
FMO2	1.63008	1.69861	0.277307	2.25456	0.001001	Rejected
NAP1L3	4.93615	4.97554	2.98727	6.35632	1	Confirmed
IGFBP4	2.03417	2.07905	1.18295	2.87782	0.002002	Rejected
ABI3BP	0.661313	0.637661	-1.41696	2.1016	0	Rejected
IGF1	1.68008	1.70138	-0.828723	2.87093	0.004004	Rejected
RGS4	2.89555	2.92062	0.64031	4.4789	0.637638	Confirmed
ANGPTL2	1.51852	1.49671	0.601616	2.13456	0	Rejected
EMILIN1	1.48726	1.68602	-1.06661	2.20647	0.001001	Rejected
C1S	1.14088	1.37085	-1.73645	2.03972	0	Rejected
FNBP1	1.94218	1.98165	-0.609368	3.11477	0.00700701	Rejected
PDE1A	3.47512	3.47542	1.1679	4.88926	0.934935	Confirmed
MOXD1	1.57559	1.59178	0.948973	2.23985	0	Rejected
LGI2	1.07331	1.13885	-0.816011	1.85493	0	Rejected
HTR2B	2.82415	2.84995	0.402855	4.23782	0.581582	Confirmed
OLFML3	3.17075	3.17154	1.53246	4.55894	0.82983	Confirmed
CCDC69	1.48785	1.57623	-1.001	2.82001	0.003003	Rejected
LDOC1	3.58146	3.58928	2.01965	4.91875	0.953954	Confirmed
GNAO1	1.66822	1.67156	0.751688	2.64573	0.002002	Rejected
REEP1	3.0506	3.07794	0.681283	4.57465	0.728729	Confirmed
DAAM2	2.76263	2.74864	1.08681	4.2008	0.556557	Tentative
FOXF1	2.66245	2.68262	0.856218	4.13158	0.48048	Tentative
TNS1	1.89217	1.96711	0.002078	3.00833	0.00500501	Rejected
GGT5	2.67738	2.69478	0.487393	4.36069	0.50951	Tentative
STMN2	1.15709	1.2956	-0.60094	2.25428	0	Rejected
PI16	0.826259	0.862643	-0.40722	1.88904	0	Rejected
BEX4	4.06179	4.07319	2.19717	5.48871	0.995996	Confirmed
KCNA5	1.15194	1.18924	-0.362859	1.63223	0	Rejected
GEM	2.78876	2.80431	0.684738	4.08502	0.572573	Confirmed
CSRP1	1.4807	1.61488	-0.57631	2.64747	0.001001	Rejected
ITGA7	2.70188	2.73352	-0.10021	4.26759	0.528529	Tentative
RAB23	1.27889	1.51183	0	2.00952	0	Rejected
SERPING1	3.21609	3.26336	-0.407564	4.78634	0.827828	Confirmed
CAV1	0.949347	1.03396	-1.0215	2.10545	0	Rejected
SLC22A17	4.01212	4.02821	2.18654	5.52609	0.985986	Confirmed
ARMCX1	3.4723	3.4975	1.79688	4.8178	0.933934	Confirmed
CXCL12	1.34244	1.41868	-0.0573329	2.10738	0	Rejected
TSPAN2	1.41199	1.36297	0.169499	2.12556	0	Rejected
SGCE	2.63066	2.65799	0.797964	4.45213	0.447447	Tentative
NRXN2	1.4893	1.4708	0.614192	2.27602	0	Rejected
PLP1	1.18031	1.29123	-1.01248	1.91144	0	Rejected
CNTNAP1	2.80892	2.83226	1.01779	4.05322	0.580581	Confirmed
PENK	0.913898	1.17066	-1.03125	1.91957	0	Rejected
GLT8D2	2.33274	2.38289	0.481314	3.85272	0.024024	Rejected
LAMA2	2.14598	2.07272	1.3673	3.1084	0.01001	Rejected
HSPB2	3.94187	3.94405	2.36049	5.37234	0.987988	Confirmed
AEBP1	0.763626	0.752984	-0.0160897	2.1131	0	Rejected
ISL1	0.828432	1.17475	-1.61328	1.87207	0	Rejected
ADAMTS1	1.02389	1.28056	-0.835771	1.70341	0	Rejected
PLSCR4	3.42693	3.45046	1.74555	4.77894	0.902903	Confirmed
EDNRA	2.65198	2.67198	0.332531	4.0595	0.48048	Tentative
DMPK	1.47224	1.52303	0.425459	2.20003	0	Rejected
ZFPM2	4.31506	4.33069	2.20281	5.8345	0.998999	Confirmed
RHOJ	2.87416	2.89203	1.40847	4.32302	0.636637	Confirmed
ARMCX2	3.30267	3.31273	1.78746	4.54934	0.882883	Confirmed
KCNJ8	3.80719	3.82361	1.59379	5.23727	0.976977	Confirmed
LSAMP	1.55783	1.49803	0.207692	2.69991	0.003003	Rejected
FRMD6	2.29966	2.23393	1.22649	3.41512	0.019019	Rejected
TMEM119	1.24235	1.46335	-0.0130421	2.21444	0	Rejected
KCNN3	0.947801	1.05086	-1.001	1.79085	0	Rejected
PDE7B	1.65477	1.73009	0.908194	2.56131	0.001001	Rejected
AOX1	1.67147	1.75961	0.307707	2.60035	0.002002	Rejected
MEIS1	2.18365	2.18568	1.25637	3.42607	0.012012	Rejected
PRRX1	1.25169	1.35131	-0.582957	2.50744	0.001001	Rejected
TGFBR3	1.83974	1.9032	-0.000618618	3.06087	0.004004	Rejected
HOXA4	2.51833	2.54563	0.873419	3.91249	0.122122	Rejected
IGFBP7	3.67444	3.6982	1.98793	5.60526	0.958959	Confirmed
TGFB1I1	1.75362	1.77225	0.493902	3.13033	0.001001	Rejected
TIMP3	0.833773	1.001	-0.976686	1.62137	0	Rejected
PEG3	3.06072	3.07677	1.59538	4.45238	0.75976	Confirmed
RAB9B	1.70866	1.80056	-3.06941e-05	2.95113	0.00600601	Rejected
ANKRD35	3.3482	3.35958	1.81168	4.78521	0.896897	Confirmed
CFD	0.449547	0.814498	-1.33693	1.83248	0	Rejected
CPXM2	0.908836	1.001	-0.582691	2.04919	0	Rejected
NBEA	3.90526	3.91375	0.676899	5.38857	0.981982	Confirmed
SYT11	2.94254	2.94301	1.25473	4.26071	0.680681	Confirmed
CRISPLD1	3.90586	3.91549	1.84001	5.53882	0.980981	Confirmed
THBS2	0.802745	0.880322	-0.00523719	1.68025	0	Rejected
TSHZ3	3.42453	3.44518	1.95171	4.60937	0.916917	Confirmed
PTGFR	2.82713	2.84749	1.12521	4.272	0.593594	Confirmed
EBF1	1.52732	1.59899	0	2.19669	0.001001	Rejected
FNDC5	2.11087	2.19107	0.465231	3.46131	0.011011	Rejected
CFH	1.33607	1.46203	-1.001	2.13123	0	Rejected
PLXDC2	2.2795	2.3578	0.92507	3.33507	0.024024	Rejected
RGS5	1.56118	1.67752	0.316289	2.17903	0	Rejected
MAP1A	1.85264	1.94693	0.212956	2.56362	0.002002	Rejected
FSTL1	2.28952	2.26031	1.17951	3.54953	0.02002	Rejected
ADAMTS8	0.656092	0.741411	-1.18246	1.89421	0	Rejected
SYDE1	1.65123	1.70191	0.325003	2.53912	0.002002	Rejected
GLIPR1	1.54557	1.56425	-0.173918	2.2536	0.001001	Rejected
PLEKHO1	1.64266	1.64785	0.857265	2.55119	0.001001	Rejected
GNG11	3.38822	3.42097	1.64057	4.66053	0.8999	Confirmed
NRK	1.31448	1.30078	-1.001	2.34932	0.001001	Rejected
PRKD1	4.1762	4.17914	2.37778	5.5508	0.995996	Confirmed
CFL2	1.26551	1.36773	-1.001	2.02341	0	Rejected
PSD	0.458066	0.804452	-1.88474	1.756	0	Rejected
KIT	1.37515	1.40565	-0.45863	2.54672	0.002002	Rejected
LUM	1.00389	1.08857	0.0228596	1.78133	0	Rejected
ITGBL1	0.690178	0.996868	-1.73506	1.87997	0	Rejected
VIPR2	2.61093	2.65311	0.120808	4.24621	0.455455	Tentative
EFEMP2	2.94754	2.96797	1.10836	4.29021	0.681682	Confirmed
COL4A4	1.62301	1.5908	0.443968	2.6916	0.002002	Rejected
LONRF2	0.438985	0.832223	-1.55223	1.54726	0	Rejected
ITM2A	2.75277	2.81085	0.902489	4.15048	0.567568	Tentative
IGFBP5	0.592129	0.988485	-1.33683	2.21224	0	Rejected
KCNK3	3.23723	3.24246	0.979078	4.63875	0.817818	Confirmed
PALM	3.86534	3.89107	2.18902	5.19975	0.97998	Confirmed
SSBP2	3.07372	3.08275	0.924114	4.38507	0.756757	Confirmed
SCG2	0.51997	0.708927	-1.1353	1.87731	0	Rejected
MYOM1	1.47248	1.58553	0.519282	2.09288	0	Rejected
PRICKLE1	1.79965	1.92437	0.347973	2.47632	0.001001	Rejected
CBX6	2.6486	2.67388	0.551053	4.1305	0.477477	Tentative
ZNF385D	3.12681	3.14514	1.2712	4.73278	0.785786	Confirmed
IGFBP6	0.970919	1.24676	-1.40765	2.009	0	Rejected
ZSCAN18	1.8499	1.72177	-0.497659	2.78193	0.00700701	Rejected
VGLL3	2.71812	2.73216	0.26291	4.13591	0.527528	Tentative
TRPC1	3.39887	3.38668	1.89119	4.68138	0.904905	Confirmed
GPIHBP1	0.724577	1.01991	-1.27955	1.8987	0	Rejected
TUBB6	1.70363	1.78391	-0.026225	2.52427	0.003003	Rejected
FBN1	0.901336	1.11584	-1.35548	2.02881	0	Rejected
HLF	0.802491	1.202	-1.49047	1.95754	0	Rejected
AQP1	1.36083	1.48441	-0.308604	2.20843	0.001001	Rejected
COL8A2	1.0951	1.31047	-0.465665	2.10514	0	Rejected
CDC42EP3	2.00089	1.99151	1.17214	2.89503	0.003003	Rejected
CDH11	1.01015	1.01363	-1.001	2.00798	0	Rejected
ACTC1	1.07866	1.20253	-1.001	2.02608	0	Rejected
COPZ2	1.75227	1.73712	0.839561	2.52011	0.001001	Rejected
MEF2C	3.36464	3.3898	1.48257	4.70215	0.877878	Confirmed
ITPR1	2.94338	2.94776	1.43858	4.39125	0.681682	Confirmed
RAB31	3.63661	3.6649	1.82592	4.85526	0.954955	Confirmed
DMD	2.88939	2.91747	0.546728	4.37263	0.642643	Confirmed
CCL2	1.15525	1.26799	-1.41665	2.3876	0.001001	Rejected
RAI2	4.30845	4.31609	2.29996	5.83801	0.997998	Confirmed
TTLL7	2.81036	2.87231	-0.741436	4.27345	0.595596	Confirmed
SCARA3	2.33927	2.38066	0.721201	3.59231	0.0530531	Rejected
ABCA6	4.97899	4.99387	2.67358	6.33102	1	Confirmed
DACT1	0.729749	0.985943	-1.001	1.90243	0	Rejected
LYVE1	0.806509	1.03194	-1.34327	1.68083	0	Rejected
MEOX1	1.26444	1.46633	-1.001	2.38792	0.001001	Rejected
CLDN5	2.0781	2.08749	0.421025	3.26963	0.012012	Rejected
SCUBE2	3.25005	3.26461	0.995467	5.04023	0.834835	Confirmed
COL4A5	1.49163	1.48232	0.885934	2.22006	0	Rejected
CSPG4	0.366113	0.710909	-1.63432	1.98948	0	Rejected
OLFML1	1.66277	1.71684	1.001	2.12523	0	Rejected
HSPA2	1.17622	1.28355	0.0638029	1.99492	0	Rejected
SMAD9	1.01248	1.26067	-1.25773	2.37447	0	Rejected
GAP43	1.73374	1.77392	0.860796	2.61993	0.002002	Rejected
HMCN1	1.57699	1.62571	0.646263	2.22384	0	Rejected
GPBAR1	1.15337	1.24141	-0.00982587	1.95681	0	Rejected
COL15A1	0.900387	1.12251	-1.69985	1.62039	0	Rejected
PBX3	1.996	1.99823	0.842872	3.25782	0.00800801	Rejected
OLFM1	1.54452	1.70821	0.180808	2.50898	0.002002	Rejected
KCTD12	1.83952	1.82157	0.493531	2.8144	0.00600601	Rejected
ISLR	1.18437	1.19947	0.0265887	2.16376	0	Rejected
REEP2	1.2289	1.30729	0	1.82837	0	Rejected
SCARF2	2.76443	2.78779	0.339408	4.31296	0.562563	Tentative
MAPK10	3.87413	3.88166	2.24631	5.39222	0.987988	Confirmed
KCNE4	2.32226	2.31579	0.281002	3.99017	0.047047	Rejected
LRRC17	1.55008	1.57189	1.05509	2.11753	0	Rejected
TUBA1A	1.81892	1.92923	0.931365	2.52752	0.002002	Rejected
ZEB2	2.98734	2.99815	1.24215	4.41531	0.721722	Confirmed
PTGER3	1.32172	1.6213	-1.66571	2.44255	0.001001	Rejected
GZMK	0.730082	1.07286	-1.41699	2.21914	0	Rejected
GFPT2	1.33315	1.50573	-0.480598	2.04251	0	Rejected
RBM24	0.846721	1.166	-1.001	2.24723	0.001001	Rejected
LRCH2	4.18527	4.19712	2.39934	5.62955	0.994995	Confirmed
ANTXR1	0.721179	0.872233	-1.001	2.25149	0	Rejected
PKD2	3.61015	3.61169	1.86134	4.98418	0.950951	Confirmed
LMO1	0.456031	0.934445	-1.41645	1.41601	0	Rejected
TSPAN18	2.77768	2.80714	1.0264	4.28266	0.565566	Tentative
ANGPTL7	1.28235	1.36977	-0.822661	2.50039	0.001001	Rejected
EMCN	1.28341	1.46827	0	1.82137	0	Rejected
MAP6	3.12528	3.15437	1.38342	4.66732	0.783784	Confirmed
MXRA8	1.63601	1.73758	-0.170525	2.56947	0.001001	Rejected
SVIL	1.2925	1.48143	-0.0223204	2.14464	0	Rejected
SOBP	1.04275	1.17712	-1.25886	2.32848	0	Rejected
EFHD1	2.58598	2.63811	0.199327	4.0111	0.443443	Tentative
ZNF521	1.80364	1.7746	0.515244	2.48164	0.002002	Rejected
SLC24A3	1.38531	1.53241	-0.994676	2.24026	0	Rejected
DLC1	0.473824	0.625434	-1.41705	2.00623	0	Rejected
RARRES2	1.29055	1.45983	-0.31162	2.13488	0	Rejected
TSHZ2	0.236169	0.304625	-1.73427	1.33324	0	Rejected
FGF7	1.0852	1.36042	-1.41699	1.90126	0	Rejected
RHOB	0.587696	0.959444	-1.41649	1.83709	0	Rejected
FBXL7	1.79914	1.87826	0.509862	2.57396	0.003003	Rejected
DCLK1	1.80377	1.72282	1.11387	2.52133	0.001001	Rejected
RASGRP2	1.38663	1.40252	-0.522977	2.22013	0	Rejected
PABPC5	3.18203	3.19942	1.83678	4.58937	0.820821	Confirmed
ANTXR2	1.18249	1.35964	-1.00664	2.33404	0	Rejected
LIX1L	4.02171	4.05074	1.38789	5.31049	0.990991	Confirmed
MAN1C1	3.63132	3.6341	1.75368	5.12871	0.955956	Confirmed
LAMA4	2.07046	2.11657	1.07851	3.05626	0.014014	Rejected
DIXDC1	1.12076	1.47656	-1.41615	2.25329	0.001001	Rejected
MS4A7	1.41853	1.49435	0.245526	2.06738	0	Rejected
PAPLN	3.31229	3.33433	1.78219	5.02369	0.853854	Confirmed
PTCHD1	0.863999	0.989169	-1.001	2.10542	0	Rejected
KANK2	0.715889	0.96321	-1.41464	2.00759	0	Rejected
CLEC2B	1.15727	1.34714	-0.793823	2.04666	0	Rejected
SLC9A9	2.82198	2.85337	-0.592314	4.48631	0.58959	Confirmed
PCOLCE	0.682413	1.001	-1.001	1.66896	0	Rejected
PDE3A	1.46903	1.51407	0.980952	2.11162	0	Rejected
RASSF2	1.19345	1.17484	0.581201	1.78351	0	Rejected
PALLD	0.308848	0.191142	-1.63616	2.02881	0	Rejected
TCEAL3	2.77533	2.79828	0.832256	4.26697	0.554555	Tentative
GIMAP7	1.40494	1.43575	-0.000945065	2.25243	0	Rejected
CBX7	1.94038	2.06645	-0.364139	3.31814	0.00900901	Rejected
OSR1	1.01523	1.13873	-0.277467	2.14714	0	Rejected
LRRC32	1.53415	1.50289	-1.4167	3.18945	0.00600601	Rejected
FIBIN	0.372393	0.737529	-1.41704	2.13798	0	Rejected
AXL	2.02818	1.95968	0.773366	3.11954	0.013013	Rejected
WWTR1	1.41512	1.39028	-0.914377	2.23106	0.001001	Rejected
KCNMA1	0.251989	0.256565	-1.4166	1.73625	0	Rejected
PID1	2.98107	3.01427	0.391581	4.66723	0.68969	Confirmed
STEAP4	1.09389	1.29772	-0.677327	2.20479	0	Rejected
RASL12	3.18682	3.20703	1.33163	4.908	0.805806	Confirmed
PDE2A	3.48864	3.50034	1.72389	5.11285	0.918919	Confirmed
MYOT	0.770104	1.001	-1.001	1.69104	0	Rejected
SH3BGRL	3.25372	3.26485	1.23275	4.59954	0.84985	Confirmed
FOXF2	2.64116	2.66682	0.975531	4.2681	0.481481	Tentative
SULF1	0.934627	1.1596	-1.001	2.05161	0	Rejected
ITGA1	0.820156	0.953773	-1.35252	1.95135	0	Rejected
CDH19	0.900646	1.04583	-1.38686	1.63397	0	Rejected
NNAT	1.62589	1.72311	-1.35552	2.98295	0.002002	Rejected
LDB2	3.00446	3.02864	1.41268	4.29325	0.730731	Confirmed
AP1S2	1.56988	1.58784	0.679956	2.22822	0.001001	Rejected
LAYN	0.90182	1.12851	-1.001	2.04911	0	Rejected
FOLR2	0.929444	1.13043	-1.001	1.96696	0	Rejected
TEK	2.6487	2.66064	0.739305	3.91165	0.458458	Tentative
MXRA7	2.01295	2.01281	0.596482	3.05491	0.00500501	Rejected
NXPH3	1.21905	1.30559	-1.001	2.36994	0.001001	Rejected
FEZ1	2.43486	2.44435	0.405548	3.44863	0.0680681	Rejected
HEG1	2.85705	2.86478	0.406138	4.2565	0.632633	Confirmed
ZBTB20	2.79657	2.80025	0.137164	4.40612	0.570571	Confirmed
PECAM1	1.28957	1.39748	-1.001	2.14025	0	Rejected
ATP8B2	1.41742	1.52004	-1.001	2.11013	0	Rejected
CLEC14A	1.53551	1.57308	0.95003	2.04659	0	Rejected
COL16A1	0.643234	0.976005	-1.001	1.53694	0	Rejected
CLIC4	0.582725	0.82809	-1.001	1.47916	0	Rejected
CLIP4	1.86501	1.83478	1.05079	2.76858	0.001001	Rejected
ANXA6	3.03742	3.03292	1.39181	4.5388	0.738739	Confirmed
RSPO1	1.47738	1.55435	-0.00721051	2.52661	0.002002	Rejected
ARHGEF6	2.72892	2.75104	-0.922834	4.28476	0.541542	Tentative
COL6A1	0.887816	0.952504	-0.379218	1.87079	0	Rejected
EFS	1.50691	1.58757	-0.601845	2.39419	0.001001	Rejected
KCNB1	3.35805	3.39429	1.62287	4.82007	0.892893	Confirmed
PTPRM	3.20604	3.21335	1.67128	4.51568	0.825826	Confirmed
KLF9	0.749422	0.999165	-0.97581	2.22158	0	Rejected
CYYR1	2.80304	2.81298	0.797878	4.29828	0.587588	Confirmed
COL6A3	0.450326	0.742977	-1.11976	1.47917	0	Rejected
CACNA1C	0.780188	1.10397	-1.73561	2.1819	0	Rejected
DOCK11	1.09208	1.39707	-0.616264	2.12821	0	Rejected
OLFML2B	1.18926	1.22641	-0.342074	2.12906	0	Rejected
HOXA5	0.998917	1.15585	-1.42225	2.14805	0	Rejected
TMEM130	1.40852	1.43769	-0.622062	2.44849	0.001001	Rejected
GLRB	3.07854	3.09819	1.16851	4.92026	0.75976	Confirmed
ITGA5	1.18191	1.28008	-0.967404	2.36588	0	Rejected
GPR34	0.980761	1.0105	-1.59651	2.61595	0.001001	Rejected
HIC1	0.434059	0.214112	-0.715665	1.6309	0	Rejected
CD37	0.949799	1.001	-1.65083	2.17904	0	Rejected
THSD7B	1.72379	1.88624	-1.21057	2.87332	0.001001	Rejected
PDLIM7	0.946513	1.16204	-1.34325	1.8756	0	Rejected
THY1	1.0499	1.22951	-1.75535	2.6394	0.001001	Rejected
EPB41L3	0.480687	0.590707	-1.02204	1.78578	0	Rejected
STOM	2.58722	2.61768	0.0398644	4.06879	0.44044	Tentative
CTSK	0.0833262	0.359488	-1.88327	1.60493	0	Rejected
PDZD4	1.33332	1.60173	-1.001	2.51652	0.001001	Rejected
TCF21	2.59991	2.61741	-0.0395218	4.31045	0.436436	Tentative
SOX15	0.473015	0.907559	-1.41852	1.6904	0	Rejected
CYTL1	1.37811	1.44766	0.377253	2.54902	0.001001	Rejected
DZIP1	4.0438	4.05373	2.33151	5.99731	0.990991	Confirmed
RGS2	0.840963	0.715115	-0.571607	1.91422	0	Rejected
FHOD3	1.40295	1.42366	-0.0602221	2.35185	0.001001	Rejected
SUSD5	1.42094	1.33167	0.576173	2.23772	0	Rejected
MAFB	0.794678	0.830484	-0.0220495	1.8014	0	Rejected
ATP2B4	0.839404	1.001	-1.27545	1.64224	0	Rejected
RRAD	0.496065	0.772525	-1.25345	1.80419	0	Rejected
ANKRD29	3.44461	3.47032	1.43987	4.98488	0.887888	Confirmed
MS4A6A	0.676386	0.908833	-1.39815	1.90001	0	Rejected
C1QTNF4	1.39796	1.48751	0.346067	2.4194	0.001001	Rejected
RTN1	0.754439	1.07726	-1.001	1.69996	0	Rejected
C3	0.414642	0.0890088	-1.02275	1.68263	0	Rejected
VCAN	0.997793	1.25006	-1.001	2.19872	0	Rejected
SSPN	0.819092	0.991234	-1.001	1.94444	0	Rejected
TLR7	1.23728	1.35413	-0.389045	2.31235	0.001001	Rejected
PDGFRB	1.16565	1.10435	-0.0642164	2.0266	0	Rejected
CCDC136	0.651217	0.654946	-1.001	1.95149	0	Rejected
FAP	0.752488	0.799072	-0.637687	1.91921	0	Rejected
GPNMB	0.89608	1.001	-1.001	2.04524	0	Rejected
RSPO2	1.47696	1.60474	-0.615727	2.14387	0	Rejected
TXNIP	1.32627	1.41678	-0.0161242	2.16485	0.001001	Rejected
GJA1	0.422732	0.556006	-1.001	1.42802	0	Rejected
GPC6	1.09533	1.35527	-1.001	1.80389	0	Rejected
ELOVL4	2.82714	2.832	0.630546	4.70792	0.580581	Confirmed
RGL1	1.21207	1.24388	0	1.93195	0	Rejected
PRND	0.835286	1.001	-1.001	1.66688	0	Rejected
TWIST2	0.761267	0.964403	-0.943297	1.89112	0	Rejected
NXN	1.85878	1.90173	0.716538	2.78422	0.002002	Rejected
ZNF25	3.40262	3.43644	1.38542	4.80398	0.911912	Confirmed
FMO1	0.874773	1.16876	-1.33402	1.95214	0	Rejected
VWF	0.905983	1.11758	-1.001	2.11359	0	Rejected
TCF4	1.72475	1.78948	-0.608403	2.73321	0.001001	Rejected
COL3A1	0.515711	0.956456	-1.41668	1.85757	0	Rejected
GIMAP8	1.26996	1.3169	0	1.92066	0	Rejected
CLEC11A	0.913957	1.001	-1.26942	2.46615	0.001001	Rejected
GNB4	1.75627	1.7242	0.861681	2.56806	0.002002	Rejected
CTSO	1.80486	1.74023	0.610739	2.99482	0.002002	Rejected
FAM124B	0.975787	1.285	-1.89639	1.93428	0	Rejected
RAMP1	0.629935	0.821976	-1.33843	1.88933	0	Rejected
IL1R1	1.48672	1.69343	0.545876	2.17937	0	Rejected
FAM110B	1.45434	1.69115	-0.703176	2.34255	0	Rejected
ECM2	0.935937	1.26741	-1.001	2.19045	0	Rejected
BGN	1.09509	1.40145	-0.986313	2.16096	0	Rejected
NLGN1	2.53754	2.578	-0.704091	3.82422	0.325325	Rejected
COL6A2	0.993343	1.43077	-1.41693	1.86088	0	Rejected
KLHL5	1.24714	1.30285	0.297049	1.8974	0	Rejected
PLCXD3	0.993864	1.05255	-0.456663	1.92299	0	Rejected
MRAS	1.39598	1.45013	0	1.91007	0	Rejected
GSTM5	3.41582	3.44541	0.641715	4.67016	0.905906	Confirmed
FREM1	1.02609	1.08814	-1.001	1.8728	0	Rejected
AKAP12	0.499845	0.753596	-2.12514	1.72959	0	Rejected
CSRP2	1.07934	1.36325	-1.90681	2.10065	0	Rejected
DIO2	0.972746	1.12576	-0.758059	2.05942	0	Rejected
CCDC3	1.56961	1.61018	0.404395	2.1599	0	Rejected
HSD11B1	0.941122	1.18832	-1.41453	1.82242	0	Rejected
SAMD4A	0.662586	1.001	-2.00681	1.89254	0	Rejected
GPX3	1.18823	1.41964	-0.00583715	2.29715	0.001001	Rejected
CSF1R	1.01003	1.10663	-0.277613	1.62349	0	Rejected
SORCS2	2.09123	2.0268	0.720808	3.52283	0.011011	Rejected
SERPINE2	0.866264	1.18246	-1.25923	2.23339	0	Rejected
RECK	1.33435	1.43111	0	1.83343	0	Rejected
MCAM	0.905008	1.001	-1.001	1.89122	0	Rejected
LRRK2	2.69261	2.70126	0.644323	4.10536	0.506507	Tentative
FHL5	1.22258	1.19104	-0.00539931	1.99414	0	Rejected
GIMAP4	1.23397	1.16482	0.613978	1.81826	0	Rejected
FILIP1L	-0.272022	-0.540847	-1.35255	1.60875	0	Rejected
SMTN	0.642954	0.980628	-0.974554	2.00688	0	Rejected
ST6GALNAC6	0.841482	1.03938	-1.001	1.85822	0	Rejected
GLI2	1.35814	1.5465	-0.451978	2.07768	0	Rejected
TACC1	2.79103	2.83976	0.473817	4.35891	0.580581	Confirmed
LGALS1	2.7966	2.8247	1.0115	4.26579	0.575576	Confirmed
FKBP5	0.0172462	-0.0175526	-2.00597	1.63052	0	Rejected
HTRA1	0.754845	1.001	-0.622114	1.70664	0	Rejected
DTX1	1.22996	1.18507	0.344696	2.07158	0	Rejected
HSD17B6	2.90155	2.92057	0.572165	4.36218	0.653654	Confirmed
ID4	0.937246	1.03604	-1.001	1.97447	0	Rejected
ARL4D	1.37029	1.36587	0.00298987	2.25654	0	Rejected
COL1A2	0.251563	0.406239	-1.73575	1.34326	0	Rejected
GDF10	0.395154	0.698369	-1.001	1.41656	0	Rejected
PCDHB4	1.58987	1.69535	0.444452	2.17591	0	Rejected
ADAMTSL3	0.493169	0.880762	-1.49925	2.07879	0	Rejected
ADCYAP1	0.9928	1.20037	-1.001	1.80561	0	Rejected
CACNB2	0.857256	1.30909	-1.001	1.7362	0	Rejected
JAZF1	2.66138	2.68476	1.067	3.85327	0.482482	Tentative
EPHA4	0.687514	1.02428	-1.6392	2.05194	0	Rejected
CSDC2	1.09605	1.1407	-0.565576	2.11089	0	Rejected
TGFB3	0.580368	0.431937	-0.785204	1.94067	0	Rejected
ZNF471	1.36226	1.47142	0.245094	2.2543	0	Rejected
GABARAPL1	1.61123	1.60653	0.904137	2.23008	0	Rejected
SNAP25	1.01591	1.12105	-1.14885	1.88244	0	Rejected
ADHFE1	3.11913	3.11594	1.11218	4.80326	0.776777	Confirmed
ZFHX4	0.261341	0.384089	-1.38885	1.82313	0	Rejected
RBMS3	0.934056	1.1803	-1.08208	1.62677	0	Rejected
TNFAIP8L3	0.899244	1.06142	-1.64562	2.33214	0	Rejected
CPXM1	0.501258	0.690975	-1.52093	2.21981	0	Rejected
RYR3	1.00636	1.14144	-0.554324	1.73719	0	Rejected
CCND2	1.09526	1.19558	-0.597873	2.49871	0.001001	Rejected
RNASE6	0.895332	1.001	-1.001	1.64519	0	Rejected
RYR2	0.822383	1.02435	-1.31444	1.89154	0	Rejected
RASD2	0.898025	1.27778	-1.70502	1.95017	0	Rejected
PPP1R12B	-0.0166595	-0.0144377	-1.67163	1.88702	0	Rejected
RBP7	1.66564	1.67217	1.17565	2.01713	0	Rejected
TNN	1.66186	1.80186	0.000545613	2.57045	0.001001	Rejected
CHRD	2.69435	2.7104	-0.622105	4.01911	0.508509	Tentative
CHL1	1.00052	1.05048	-0.870577	2.11268	0	Rejected
TRPS1	1.43699	1.47748	0.0246987	2.35982	0.001001	Rejected
ADCY4	1.11238	1.1213	0.43962	1.89738	0	Rejected
CCL11	0.529433	0.99032	-1.34876	1.90565	0	Rejected
EHD2	0.489029	0.642249	-1.00198	1.62104	0	Rejected
EMP3	1.21355	1.44944	-0.889106	2.00399	0	Rejected
SERTAD4	0.461179	0.453607	-1.001	1.61887	0	Rejected
DNAJB4	1.32017	1.37261	-0.0590436	1.81623	0	Rejected
ENG	1.15563	1.23003	-0.0412648	1.89157	0	Rejected
ABCA9	2.64799	2.68123	0.0484316	4.0974	0.484484	Tentative
ZNF415	1.14655	1.33089	-1.417	2.02385	0	Rejected
MMRN2	1.29689	1.41472	-1.001	2.50835	0.002002	Rejected
COL5A1	0.361052	0.660478	-1.41626	2.31415	0	Rejected
LY96	0.636951	0.703456	-1.50416	1.87801	0	Rejected
RDX	2.17068	2.26763	-0.713954	3.9445	0.024024	Rejected
FAT3	0.963932	1.1267	-0.458809	1.73199	0	Rejected
SORBS1	0.20491	0.00662163	-1.41282	1.62429	0	Rejected
PRNP	2.63563	2.64658	-0.822913	4.01456	0.453453	Tentative
PCDH18	0.734753	0.895423	-0.880333	2.10636	0	Rejected
GADD45B	1.58998	1.62728	-0.0597328	2.32846	0.001001	Rejected
NAP1L5	0.744422	1.0362	-1.64272	1.7423	0	Rejected
CALCRL	0.646994	0.729963	-0.371154	1.91228	0	Rejected
CC2D2A	1.37521	1.53434	-0.169846	2.05461	0	Rejected
LRFN5	1.76385	1.90534	0.869303	2.35873	0.002002	Rejected
CAV2	1.22638	1.47578	-0.0441727	2.23165	0	Rejected
FZD4	1.54098	1.58063	0.768506	2.24723	0.001001	Rejected
PHLDB2	0.324558	0.138989	-1.001	1.91238	0	Rejected
PDE8B	0.271167	0.521458	-1.41664	1.92341	0	Rejected
RNF217	2.25478	2.25691	0.440977	3.38576	0.015015	Rejected
SNAP91	1.02662	1.08993	-0.341274	1.73067	0	Rejected
ALDH1B1	0.396966	0.258706	-0.513282	1.4355	0	Rejected
NUPR1	1.46804	1.42723	0.680481	2.22239	0	Rejected
CADM3	1.44689	1.42442	-0.048679	2.42861	0	Rejected
DUSP1	1.09331	1.35103	-0.657157	2.15414	0.001001	Rejected
CLEC10A	1.14633	1.19712	-1.25835	2.11745	0	Rejected
FOXS1	0.659696	0.949115	-1.19933	1.49836	0	Rejected
SELL	0.351412	0.436307	-0.84748	1.73621	0	Rejected
NAV3	1.94773	1.96736	1.03228	2.77781	0.002002	Rejected
HTR2A	0.993171	1.1736	-1.001	2.22233	0	Rejected
ATP1B2	1.82767	1.91422	0.365338	2.8827	0.00700701	Rejected
NPR1	0.118582	0.262265	-1.41705	1.41696	0	Rejected
PLA2G4C	0.575699	0.81639	-1.34985	1.73639	0	Rejected
DPEP2	0.942806	1.22586	-1.41672	1.59793	0	Rejected
NUDT11	1.00009	1.001	0.0123507	1.66541	0	Rejected
ACTN1	1.4789	1.58761	0.561398	2.03882	0	Rejected
NPTX2	1.06245	1.12431	-1.25243	2.53892	0.001001	Rejected
EVL	0.649498	1.04534	-1.6465	1.90823	0	Rejected
CD93	0.751367	0.98667	-1.41592	1.73864	0	Rejected
SHE	3.62706	3.64472	1.9976	5.09517	0.948949	Confirmed
RAMP3	1.72574	1.67862	0.60631	3.40894	0.003003	Rejected
AMPH	1.51954	1.63423	0.578944	2.14876	0	Rejected
HSPA12B	1.07837	1.19536	-0.972075	2.12665	0	Rejected
SPARC	0.455705	0.556236	-1.34488	1.87773	0	Rejected
PLCD4	0.69399	0.954692	-1.001	1.59719	0	Rejected
SNRPN	1.11308	1.001	-0.312268	2.07349	0	Rejected
COL4A2	0.557296	0.711431	-1.12097	1.71265	0	Rejected
NFATC4	1.5625	1.72978	-0.741665	2.25083	0	Rejected
QKI	1.81672	1.90548	-0.182033	2.75749	0.00600601	Rejected
SNCA	1.70289	1.88693	-0.0160711	2.59274	0.001001	Rejected
CHN1	1.48155	1.46203	0.438367	2.48204	0.001001	Rejected
VEGFC	1.22124	1.39884	-1.61823	2.00978	0	Rejected
SEMA3C	0.901149	1.07686	-1.60669	2.3141	0.001001	Rejected
FZD7	0.829958	1.30212	-1.35493	1.90356	0	Rejected
PHLDA3	0.688419	0.896897	-1.001	1.73642	0	Rejected
PLCL1	1.46697	1.4984	-0.562237	2.65545	0.001001	Rejected
HOXA2	1.47755	1.46482	0.00625752	2.41004	0.001001	Rejected
ALDH1A3	0.65062	0.86616	-1.001	1.87586	0	Rejected
VCAM1	0.49701	0.680676	-1.30742	1.71492	0	Rejected
WTIP	1.48637	1.60541	-0.578626	2.71998	0.004004	Rejected
SDC2	0.900202	1.1926	-1.34246	1.83638	0	Rejected
RNF165	1.3906	1.418	0.0847208	2.26176	0.001001	Rejected
GSPT2	2.37394	2.44955	-0.822271	3.75097	0.0510511	Rejected
CLIC2	0.999757	1.04055	0.0161062	2.00733	0	Rejected
UBE2E2	3.66767	3.69187	1.55979	5.04978	0.95996	Confirmed
KERA	0.656978	0.668753	-1.001	2.13132	0	Rejected
CLEC1A	2.78697	2.80867	0.903509	4.30856	0.568569	Tentative
DTNA	2.95416	2.96789	0.362517	4.57809	0.692693	Confirmed
CRTAP	0.988423	1.001	-1.001	2.31477	0.001001	Rejected
VIM	0.361279	0.314761	-1.41693	1.63914	0	Rejected
PTGS1	1.29705	1.39784	-0.371699	1.8699	0	Rejected
ATP8B4	1.39492	1.79055	-1.41191	2.13198	0	Rejected
MAP3K12	1.06507	1.11386	-0.015889	2.15646	0	Rejected
PKNOX2	2.82656	2.85169	0.853484	4.35568	0.592593	Confirmed
GLI1	1.08622	1.40353	-1.001	2.01627	0	Rejected
RPRM	1.25878	1.31668	-0.719399	2.41239	0.001001	Rejected
TSPAN4	1.68525	1.75197	1.05939	2.1727	0	Rejected
SOX17	1.84254	1.79878	0.683839	2.79307	0.004004	Rejected
CD163	0.513519	1.001	-1.41684	1.51903	0	Rejected
SRGN	0.395093	0.00971644	-1.94486	2.67112	0.001001	Rejected
SH3BGR	0.385536	0.638526	-1.36592	1.50517	0	Rejected
MSN	1.1218	1.25402	-1.001	2.16503	0.001001	Rejected
PDGFC	0.850245	0.910986	-0.210173	1.63254	0	Rejected
GLI3	0.736698	0.956763	-1.64443	2.33644	0	Rejected
DIRAS3	0.854708	1.25774	-1.16533	2.32709	0.001001	Rejected
FCN1	0.932441	1.001	-1.001	2.30133	0.001001	Rejected
CD52	0.785223	0.803296	-0.740936	2.25515	0.001001	Rejected
EPM2A	0.905471	1.06056	-0.0254749	1.75991	0	Rejected
DPY19L2	2.6707	2.71945	0.328087	4.24071	0.507508	Tentative
SAMD11	3.00591	3.01823	1.0861	4.50695	0.71972	Confirmed
ENTPD1	1.38921	1.33822	1.001	2.079	0	Rejected
SLC16A4	3.31273	3.34796	1.03742	4.82885	0.873874	Confirmed
RGS7BP	1.96546	1.92014	0.960741	3.02391	0.012012	Rejected
TMEM71	2.7978	2.83692	0.274652	4.2989	0.5996	Confirmed
GFRA2	1.04546	1.27451	-0.609006	1.89611	0	Rejected
EGR2	0.349623	0.817553	-1.62839	1.90372	0	Rejected
GNG2	0.706872	0.902754	-1.82121	1.88101	0	Rejected
CNN3	1.28982	1.31162	1.001	1.61858	0	Rejected
HIGD1B	1.69361	1.65614	0.589015	2.78488	0.002002	Rejected
PDE4B	0.729695	0.683907	-0.832066	2.14387	0	Rejected
HEYL	0.802425	1.03346	-0.641745	1.92286	0	Rejected
DOK6	1.63903	1.6068	-0.0468027	2.48722	0.001001	Rejected
ZBTB4	2.24014	2.26578	0.239075	3.37478	0.017017	Rejected
HOXB2	1.64954	1.7177	1.001	2.27121	0.001001	Rejected
SGIP1	1.33	1.44809	-0.875047	2.76936	0.002002	Rejected
TMEM88	1.00464	1.1388	-1.21984	1.73724	0	Rejected
AHNAK	1.79627	1.901	0.319269	2.66841	0.002002	Rejected
NNMT	0.184543	0.475489	-1.85829	1.60736	0	Rejected
ITPKB	0.314645	0.607667	-1.41688	1.3843	0	Rejected
PHYHD1	1.16774	1.31662	-0.576469	2.0138	0	Rejected
SEMA3E	0.939039	1.02035	-1.41643	1.95372	0	Rejected
CYGB	0.941569	1.2212	-1.03864	2.07298	0	Rejected
NFIX	0.646424	0.92934	-1.73697	1.73723	0	Rejected
ZBTB47	1.17019	1.46079	-0.959854	2.01551	0	Rejected
EPDR1	0.62348	0.675999	-0.463065	1.67954	0	Rejected
TLR4	0.410742	0.803819	-1.46123	1.98094	0	Rejected
PKIG	1.51606	1.61757	-0.01964	2.71577	0.003003	Rejected
ZNF540	1.04758	1.1748	-1.49508	2.10145	0	Rejected
CXCR4	0.0326064	0	-1.67657	1.6704	0	Rejected
SLC8A2	1.3387	1.40428	-0.285716	2.35982	0.001001	Rejected
RAMP2	1.78646	1.83537	-1.001	3.44027	0.01001	Rejected
TLN1	0.941258	1.21801	-1.41615	1.84241	0	Rejected
CD248	1.37495	1.44513	-0.0325298	2.48753	0.001001	Rejected
SEMA3A	0.563758	0.857465	-1.41704	1.69899	0	Rejected
REM1	0.51326	0.533631	-1.36072	1.83441	0	Rejected
CRTAC1	0.808505	0.614798	-0.023202	1.77153	0	Rejected
GIMAP1	1.16736	1.27977	-0.459544	2.19627	0	Rejected
EBF3	0.677862	1.001	-1.05661	1.73676	0	Rejected
MAGEH1	1.60977	1.65108	-0.252065	2.71579	0.003003	Rejected
NPY	2.78152	2.81548	0.466221	4.23576	0.571572	Confirmed
ARMCX4	1.00618	1.21513	-0.768204	2.28461	0	Rejected
MPPED2	1.10202	1.19725	-0.329679	1.87844	0	Rejected
CCDC102A	0.445592	0.873533	-1.5144	1.63065	0	Rejected
GSN	0.886453	0.972863	-1.33745	2.91235	0.001001	Rejected
TGFBI	0.465293	0.230628	-1.001	1.90615	0	Rejected
CACNA2D3	1	1.17169	-1.41688	2.55355	0.002002	Rejected
PAM	0.913332	1.11696	-1.04851	1.81454	0	Rejected
PRPH	0.24881	0.157529	-1.41693	1.33674	0	Rejected
CRISPLD2	0.231718	0.487107	-2.02977	1.42125	0	Rejected
CD99L2	0.800441	1.001	-1.001	2.00625	0	Rejected
LY86	0.1649	0.438807	-1.62381	2.05606	0	Rejected
STAT5B	0.483227	1.00491	-1.33385	1.55344	0	Rejected
PLEKHH2	1.18185	1.21619	0.184335	1.94322	0	Rejected
CDH5	0.308113	0.524188	-1.001	1.41704	0	Rejected
FOSB	0.259894	0.334915	-1.001	1.73587	0	Rejected
GNA14	2.77329	2.79999	0.503504	4.11256	0.574575	Confirmed
ARHGAP10	0.88176	1.04536	-1.001	1.96437	0	Rejected
SEMA3G	1.08074	1.19541	-0.298285	1.76775	0	Rejected
ROR1	1.45425	1.81832	-1.001	2.69748	0.002002	Rejected
TM6SF1	1.15496	1.35594	-0.562696	2.05383	0	Rejected
LRIG1	0.543985	0.75542	-1.34406	1.73617	0	Rejected
RASIP1	1.64707	1.58912	0.850122	2.60527	0.002002	Rejected
LPL	0.504668	0.860807	-1.9686	1.54986	0	Rejected
FCGR2B	0.798337	1.09875	-1.001	1.82364	0	Rejected
FLI1	0.988632	1.18107	-1.73667	2.18555	0.001001	Rejected
SRPX2	0.403699	0.212353	-1.42484	1.73656	0	Rejected
THSD7A	0.894099	1.04852	-1.001	1.8711	0	Rejected
LAMB2	0.854266	1.11964	-1.41689	1.92223	0	Rejected
EVI2B	0.428264	0.819435	-1.62677	1.89512	0	Rejected
KIAA1755	0.818135	1.05073	-1.001	1.71031	0	Rejected
DCHS1	1.18148	1.36446	-0.357957	2.11149	0	Rejected
GPR88	1.53466	1.67605	0.533826	2.15073	0	Rejected
IL10RA	0.777286	1.001	-1.61544	2.16057	0.001001	Rejected
CTHRC1	1.28286	1.3546	-1.36227	2.74151	0.003003	Rejected
TBC1D19	0.235597	0.895038	-1.66267	1.74474	0	Rejected
CAB39L	0.841428	1.001	-1.001	2.00705	0	Rejected
HCST	0.952626	1.16223	-0.631042	2.00558	0	Rejected
GRP	0.224209	0.421292	-1.41702	1.5784	0	Rejected
GJA4	2.68875	2.73755	0.024807	4.24162	0.531532	Tentative
STARD13	0.453675	0.358875	-1.001	1.65598	0	Rejected
TRIM22	1.16148	1.09273	-0.0404189	2.47658	0.001001	Rejected
SOX18	0.654274	0.709669	-0.783262	1.46342	0	Rejected
TGFBR2	0.870986	1.15762	-1.27519	1.73656	0	Rejected
MDFIC	0.36419	0.459913	-1.48966	1.67871	0	Rejected
KL	2.91245	2.95781	0.69211	4.28962	0.656657	Confirmed
FAM20C	0.803578	1.04531	-1.73697	2.24648	0	Rejected
ANKDD1A	0.979542	1.06415	-1.09014	1.96974	0	Rejected
DLG2	0.54334	1.0355	-1.50893	1.67834	0	Rejected
LRRN3	1.03044	1.09304	-0.358117	2.38889	0.002002	Rejected
EID1	1.9042	2.0598	0	2.78699	0.00600601	Rejected
P2RY12	0.388321	0.360663	-1.41705	1.9282	0	Rejected
TCEAL4	0.808075	1.11814	-1.3505	2.03632	0	Rejected
RILPL1	2.84678	2.86105	0.518243	4.36493	0.616617	Confirmed
DCLK2	0.409774	0.482708	-1.34247	1.41679	0	Rejected
EIF4E3	1.37628	1.47181	-0.455913	2.1398	0	Rejected
CCDC146	0.393028	0.448397	-1.13387	1.63856	0	Rejected
LYL1	1.03049	1.19675	-1.41697	1.91627	0	Rejected
RRAS	1.55199	1.59603	0.0105094	2.70252	0.002002	Rejected
IFI16	1.32625	1.37625	-0.545499	2.43076	0.001001	Rejected
KCNS3	-0.0141714	0	-1.62842	1.41663	0	Rejected
DIP2C	1.4475	1.63817	-1.001	2.95105	0.003003	Rejected
PIK3CG	0.602408	0.938577	-1.26089	1.99943	0	Rejected
PBX1	1.39859	1.56526	-0.0315312	2.24476	0	Rejected
MAMLD1	1.57771	1.63958	0.660465	2.10347	0	Rejected
DAB2	0.551852	0.878834	-1.001	1.67805	0	Rejected
CNR1	1.022	1.41044	-2.00712	2.01043	0	Rejected
CKMT2	1.05948	1.05815	-1.001	2.0974	0	Rejected
IL7R	0.82581	1.001	-0.420272	1.7372	0	Rejected
A4GALT	0.993066	1.04946	-1.001	2.07502	0	Rejected
EVC	0.826332	1.26138	-1.62015	2.00681	0	Rejected
PCBP3	0.872827	1.36442	-1.90303	1.64839	0	Rejected
ISLR2	0.89823	0.90414	-0.537646	2.20977	0.001001	Rejected
LOX	0.784181	0.884558	-1.35717	2.04541	0	Rejected
PCP4	0.644224	0.930418	-1.32434	1.66799	0	Rejected
KCND1	1.49199	1.50114	0.986296	2.3125	0.001001	Rejected
ZNF154	1.12293	1.4574	-1.02759	2.14617	0	Rejected
PCDH17	0.538695	0.952499	-1.23211	1.61949	0	Rejected
PPP2R3A	1.3647	1.55444	-0.795925	2.30462	0.002002	Rejected
DNAJC18	1.6445	1.72816	0.870402	2.39796	0	Rejected
P2RY13	0.622914	1.001	-2.00778	1.91012	0	Rejected
CITED2	0.444709	0.582471	-1.41675	1.61997	0	Rejected
PJA2	0.765151	1.001	-1.34795	1.6769	0	Rejected
FSTL3	0.898718	1.21197	-0.328743	1.64514	0	Rejected
VSIG4	0.280005	0.397993	-1.61312	1.6746	0	Rejected
WWC3	1.27357	1.46756	-0.849072	2.41538	0.002002	Rejected
TOR1AIP1	0.676723	0.726864	-1.0165	1.9403	0	Rejected
TFPI2	0.876092	1.06601	-0.561486	1.84699	0	Rejected
PDPN	0.528245	0.817695	-1.41702	1.90238	0	Rejected
COL12A1	0.370392	0.502135	-1.25521	1.09303	0	Rejected
CHST7	1.26511	1.49259	-1.15039	2.06771	0	Rejected
COL4A6	0.536195	0.817446	-1.91107	1.77476	0	Rejected
HCLS1	0.434034	0.796531	-1.001	1.80906	0	Rejected
NOX4	1.06322	1.07258	-1.15809	1.9449	0	Rejected
DPYSL2	1.05339	1.30047	-0.890708	1.99995	0	Rejected
ITGA9	0.870752	0.984168	-1.15458	1.88018	0	Rejected
THBD	1.46583	1.6644	-0.0401618	2.3598	0.001001	Rejected
MSC	0.641101	1.12603	-1.41653	1.97815	0	Rejected
HSPB3	0.741993	0.963006	-1.07338	2.09273	0	Rejected
CD69	0.789178	0.965497	-0.692283	1.65023	0	Rejected
CHSY3	0.571781	0.803434	-1.09102	1.53134	0	Rejected
NRIP2	1.38116	1.36399	0.464229	2.12223	0	Rejected
MPEG1	0.842358	1.12556	-1.41671	2.00794	0	Rejected
NCAM1	0.279245	0.410905	-1.001	1.27985	0	Rejected
SNAI2	-0.0840959	0.0102691	-1.90593	1.8018	0	Rejected
APOLD1	0.443961	0.602692	-1.001	1.61751	0	Rejected
VAMP5	3.91937	3.93998	2.08062	5.62791	0.984985	Confirmed
ZNF671	0.807159	1.16607	-1.001	1.75869	0	Rejected
DDIT4L	0.641153	0.921925	-1.2749	1.95404	0	Rejected
TWSG1	1.14647	1.3505	-1.001	2.04356	0	Rejected
NFIB	1.58317	1.71652	0.291656	2.11789	0	Rejected
RPS6KA2	0.942766	1.10852	-1.001	2.23885	0	Rejected
CD48	0.309868	0.261743	-1.41642	1.79082	0	Rejected
ABCB1	1.38085	1.46211	-0.661301	2.80787	0.001001	Rejected
PCSK1	0.572436	0.888256	-1.14953	2.31729	0	Rejected
NLGN4X	1.04341	1.32682	-1.4167	2.19981	0.001001	Rejected
PCDH7	0.0545963	-0.00188367	-1.41705	2.00643	0	Rejected
NRP1	0.253814	0.589021	-1.66567	1.41696	0	Rejected
C3AR1	0.465006	0.643967	-1.41696	1.94457	0	Rejected
AUTS2	0.556099	1.038	-1.25113	1.90493	0	Rejected
THBS3	1.44621	1.40923	0.037699	2.41754	0.001001	Rejected
MID2	1.16803	1.37952	-0.144548	2.10089	0	Rejected
CD14	0.774225	1.001	-1.73651	1.67064	0	Rejected
RGMB	0.557909	0.868395	-1.001	1.66917	0	Rejected
CYFIP2	0.914221	0.968823	0.0545857	1.56853	0	Rejected
MKX	0.232943	0.23529	-1.34568	1.7369	0	Rejected
MAF	0.229507	0.476648	-1.41704	1.98512	0	Rejected
TYROBP	0.629928	0.622797	-1.001	1.89609	0	Rejected
C1QA	0.815676	1.12042	-1.001	1.80981	0	Rejected
SHANK3	0.543582	0.75818	-1.1763	1.81755	0	Rejected
P2RX7	1.38957	1.41443	-0.591325	2.5877	0.001001	Rejected
GBP2	1.58557	1.60579	0	2.96929	0.003003	Rejected
IL6ST	0.879948	1.16378	-1.42663	1.96098	0	Rejected
IL3RA	0.842694	1.13733	-1.27133	1.96573	0	Rejected
DCBLD2	0.802152	1.05755	-1.34723	1.90394	0	Rejected
RAI14	1.36292	1.35603	-0.443535	2.21548	0	Rejected
BTG2	1.0753	1.00109	-0.506524	2.30916	0.001001	Rejected
BTK	0.731514	1.0515	-1.11931	1.66249	0	Rejected
PIP5K1C	0.532606	1.001	-1.73699	1.86211	0	Rejected
PTPN13	0.762768	0.862087	-1.001	1.95457	0	Rejected
PPM1K	0.279608	0.00995098	-1.63972	2.02743	0	Rejected
ISL2	0.492355	0.858656	-1.7371	1.71289	0	Rejected
HTRA3	0.477166	0.502534	-1.61122	1.73614	0	Rejected
TSHZ1	0.392329	0.725238	-1.21921	1.41688	0	Rejected
LCAT	0.453339	0.663556	-1.41705	1.88766	0	Rejected
GAB3	1.59944	1.83185	0.23865	2.05675	0	Rejected
GNAI1	1.059	1.19644	-0.277061	1.93372	0	Rejected
ARHGAP20	0.664856	0.942047	-1.001	2.1351	0.001001	Rejected
CCL23	0.200902	0.153374	-1.73694	1.41696	0	Rejected
PDE1B	1.30972	1.25886	-0.0367329	2.49015	0.001001	Rejected
KATNAL1	0.348499	0.372173	-1.47538	1.52138	0	Rejected
PPP1R12C	0.522798	0.916679	-1.41689	1.65756	0	Rejected
DSE	0.575459	0.866722	-1.36022	1.73628	0	Rejected
BCL6	1.24538	1.34621	-0.776052	1.96715	0	Rejected
LPAR4	0.566441	0.977659	-1.42513	1.40118	0	Rejected
FAM43B	1.05616	1.1715	0	1.52527	0	Rejected
CBR3	1.22362	1.36145	-0.343169	1.85492	0	Rejected
CSGALNACT1	1.03311	1.05494	-1.001	2.04313	0	Rejected
CHODL	0.15196	0.654538	-1.64368	1.16596	0	Rejected
RCSD1	0.614836	1.001	-1.26039	1.97489	0	Rejected
CYP39A1	2.65907	2.67448	0.983484	4.25663	0.475475	Tentative
VASH1	0.761448	1.06601	-1.001	1.61589	0	Rejected
TRAF3IP3	0.588444	0.546193	-0.93891	2.00537	0	Rejected
ABLIM3	0.766247	1.04635	-2.15017	1.86419	0	Rejected
NR2F2	1.22248	1.35139	-1.41705	2.27803	0	Rejected
MAP3K3	0.678646	1.001	-1.35456	1.77038	0	Rejected
KLF12	0.445906	0.556664	-1.50229	1.88001	0	Rejected
LMO2	2.61447	2.65162	-0.227046	4.214	0.465465	Tentative
C1QB	0.708208	1.001	-1.001	1.67468	0	Rejected
FZD1	0.694203	0.96655	-1.001	1.87108	0	Rejected
SELE	-0.0674114	-0.588084	-1.73692	1.7174	0	Rejected
CRIP2	1.07213	1.47576	-1.44181	2.35101	0.001001	Rejected
ITGAM	0.370448	0.676064	-1.71416	1.747	0	Rejected
FGD5	1.3879	1.4894	-0.000116958	2.09102	0	Rejected
GZMM	0.211565	0.197161	-1.66339	1.61401	0	Rejected
PEAR1	1.36348	1.42004	0.778127	2.0889	0	Rejected
PLAGL1	0.953803	1.14395	-1.61568	2.03159	0	Rejected
PXDN	0.809953	1.001	-0.359987	1.67908	0	Rejected
WIPF1	0.732249	0.920227	-1.26194	1.7722	0	Rejected
DSTN	0.934312	1.02975	-1.26768	2.00091	0	Rejected
ZNF649	1.16872	1.28991	-0.470684	1.90991	0	Rejected
FAM20A	0.684449	0.913645	-1.6609	1.66351	0	Rejected
RGS1	-0.202605	-0.209745	-1.41705	1.64861	0	Rejected
SHC4	0.864057	1.10634	-1.63968	2.09585	0	Rejected
BASP1	0.604971	0.977818	-1.001	1.65641	0	Rejected
PCOLCE2	0.598151	0.711973	-1.33131	1.54163	0	Rejected
SUSD2	0.752881	0.952144	-1.14806	2.66205	0.001001	Rejected
NRTN	0.276414	0.00153385	-1.001	1.41704	0	Rejected
FLT3LG	0.426796	0.64108	-1.001	1.99847	0	Rejected
DLG4	0.720747	0.89593	-0.941646	1.98785	0	Rejected
ZNF667	1.34944	1.33172	0.800093	2.10141	0	Rejected
ESR1	1.46703	1.58667	0.474862	2.13364	0	Rejected
TLR1	0.82706	0.969261	-0.813575	1.7328	0	Rejected
CYSLTR1	1.52855	1.82931	-1.9088	3.69071	0.00800801	Rejected
PBXIP1	3.1811	3.21218	1.10925	4.79069	0.800801	Confirmed
PCDH19	1.54104	1.43484	0.421299	2.924	0.001001	Rejected
SASH1	0.939124	1.07955	-1.001	2.34046	0.001001	Rejected
ARNT2	0.356706	0.710925	-1.91674	1.80247	0	Rejected
PARVA	1.08059	1.07033	-0.00196736	2.09237	0	Rejected
COL4A3	0.646436	0.710636	-0.516692	1.90265	0	Rejected
LIFR	0.742555	1.04701	-1.41705	1.79563	0	Rejected
ALPK2	0.544766	0.805065	-1.41609	1.81286	0	Rejected
COL5A2	0.656687	1.001	-1.41693	1.85795	0	Rejected
ZNF532	1.09222	1.3341	-1.10999	2.08655	0	Rejected
TSPAN9	0.816432	1.001	-1.001	1.95282	0	Rejected
CPNE8	1.49657	1.67269	-0.859229	2.34051	0.001001	Rejected
PTN	0.477227	0.579003	-1.001	1.90033	0	Rejected
PPM1M	0.925732	1.04633	-1.34097	2.11055	0	Rejected
ADAMTSL4	0.667218	0.615199	-1.4159	1.60233	0	Rejected
NFIA	0.30371	0.547255	-1.73708	1.71936	0	Rejected
FYN	1.22063	1.32518	-1.001	2.19907	0	Rejected
LPP	0.949856	1.2399	-1.36255	1.98138	0	Rejected
NCALD	0.279473	0.251953	-1.66548	1.5235	0	Rejected
DYNC1I1	0.8072	0.989227	-1.92258	2.14666	0	Rejected
KCTD10	1.19088	1.17191	-0.0125703	1.89313	0	Rejected
PLEKHO2	0.84932	0.954217	-0.0123847	1.89446	0	Rejected
FPR3	-0.0339014	-0.0980914	-1.41674	1.41639	0	Rejected
OXCT1	0.481594	0.761659	-2.13132	2.03961	0	Rejected
UTRN	0.755172	0.979548	-1.10005	1.61414	0	Rejected
CLDN11	1.14564	1.34804	-0.581242	2.09216	0	Rejected
TTYH2	0.687012	1.095	-1.001	1.9129	0	Rejected
NUAK1	0.883055	1.03	-1.0173	1.95575	0	Rejected
TLL1	0.272904	0.923121	-1.67047	1.31181	0	Rejected
LRRC4C	1.0319	1.2277	-0.426195	1.79852	0	Rejected
NID2	0.477028	0.434669	-1.03109	1.49857	0	Rejected
PPP1R12A	0.495259	0.788426	-1.41664	1.72986	0	Rejected
RAB3C	2.34611	2.40794	0.583765	3.56147	0.0520521	Rejected
TTC23	0.537732	0.424431	-0.833776	1.63221	0	Rejected
FYCO1	0.706901	1.12088	-1.41663	2.06788	0	Rejected
RUSC2	0.842298	0.876476	-0.350469	2.2457	0	Rejected
PRDM8	0.393656	0.568576	-1.41702	1.74778	0	Rejected
OSBPL5	0.149181	0.376364	-1.36703	1.67554	0	Rejected
DAAM1	0.607307	0.996156	-1.34487	1.62923	0	Rejected
F2RL2	0.77606	1.001	-0.0583124	1.63311	0	Rejected
SH3PXD2A	0.941961	1.001	-0.858051	1.94693	0	Rejected
CALCOCO1	0.855401	1.001	-1.001	1.71258	0	Rejected
SERPINE1	-0.0379138	0.0035479	-1.4163	1.001	0	Rejected
LMCD1	0.267285	0.276138	-2.00717	1.88669	0	Rejected
DYNC2H1	0.675665	1.001	-1.33371	2.07719	0	Rejected
PTBP2	0.381096	0.605778	-1.001	2.08973	0	Rejected
PLXNC1	0.497809	0.778891	-1.41632	2.15301	0	Rejected
FMNL3	0.660196	0.786899	-1.41557	1.95795	0	Rejected
DOCK10	0.391639	0.706593	-1.001	1.62062	0	Rejected
TSPYL2	0.41287	0.731681	-1.81547	2.17759	0	Rejected
MNDA	0.771168	1.001	-1.001	1.65241	0	Rejected
NMUR1	0.631516	0.913367	-1.41676	1.91818	0	Rejected
KCNIP1	0.743725	1.03941	-1.00199	1.97436	0	Rejected
SATB1	0.753794	1.038	-1.41702	1.88237	0	Rejected
TUB	1.63125	1.60824	-0.379276	3.03016	0.004004	Rejected
ANGPT1	0.876026	0.98311	-1.1714	1.91645	0	Rejected
SLC25A4	0.33159	0.567963	-1.41692	1.36208	0	Rejected
C1QC	0.289512	0.493617	-1.73715	1.71969	0	Rejected
ZNF626	3.45339	3.46314	1.46672	5.0971	0.910911	Confirmed
MYCT1	-0.00690359	-0.00471506	-1.41704	1.68008	0	Rejected
DUSP26	1.22604	1.33497	-0.202879	2.25432	0.001001	Rejected
RBM43	0.924245	1.24064	-0.919336	1.86167	0	Rejected
FAM149A	0.999845	1.001	0.0217546	1.73597	0	Rejected
DYSF	0.346029	0.884086	-1.73607	1.67689	0	Rejected
CRIM1	0.583503	1.001	-1.41696	1.63248	0	Rejected
SFMBT2	0.620779	0.915674	-1.02188	1.68978	0	Rejected
ANKRD50	0.437243	0.569831	-1.41531	1.88591	0	Rejected
C1QTNF1	0.306955	0.404652	-1.33785	1.87464	0	Rejected
HOXB4	0.734038	1.03831	-1.63557	1.43078	0	Rejected
LBH	0.199039	0.658398	-1.41624	1.35259	0	Rejected
LXN	0.340332	0.52898	-1.001	1.51747	0	Rejected
PMP22	0.458779	0.577887	-1.35386	2.13943	0	Rejected
GNPDA2	0.991841	1.28823	-1.41704	1.90462	0	Rejected
DUSP3	0.71963	0.895671	-1.001	1.42023	0	Rejected
TMEM45A	1.30726	1.41642	0.214165	2.04172	0	Rejected
MYO5A	0.428316	0.576221	-1.33	1.51883	0	Rejected
ZNF135	1.31207	1.38419	0	2.257	0.001001	Rejected
RIC3	1.23709	1.45346	-1.22583	1.93177	0	Rejected
C5AR1	0.245631	0.40805	-1.16403	1.42193	0	Rejected
RGS18	0.674305	1.001	-1.16758	2.35543	0.001001	Rejected
CSF2RA	0.709061	0.941286	-1.001	1.67085	0	Rejected
ESAM	0.62004	0.896062	-1.001	1.68042	0	Rejected
GAS6	0.950928	1.25436	-1.66691	2.41763	0	Rejected
KLHL13	0.904289	1.23082	-1.56874	2.01437	0	Rejected
ST6GALNAC5	1.13966	1.35753	-1.73448	1.98006	0	Rejected
AGPAT4	1.31541	1.45538	-1.001	2.30009	0	Rejected
LAIR1	0.777504	0.944011	-0.643616	1.90465	0	Rejected
ZYX	0.640847	1.001	-1.001	1.7818	0	Rejected
TWIST1	0.829838	1.001	-1.001	1.87338	0	Rejected
TIMP1	1.08577	1.15019	-1.001	2.48639	0.002002	Rejected
NISCH	0.725855	0.918729	-1.35861	1.37053	0	Rejected
TMEM43	2.74384	2.78533	0.285434	4.23306	0.542543	Tentative
TMEM91	0.623176	1.001	-1.41693	1.81563	0	Rejected
NGF	0.419698	0.420489	-1.17235	2.09613	0	Rejected
ULK2	0.0765842	0.00466214	-1.001	1.27553	0	Rejected
RUNDC3B	1.21062	1.33943	-0.553728	2.09866	0	Rejected
OSTM1	0.921594	1.17522	-1.001	2.00795	0	Rejected
PNMA1	0.50643	0.532961	-1.41639	2.74919	0.001001	Rejected
ABCA3	0.531443	0.748566	-1.04412	1.61795	0	Rejected
SLC35F1	1.86362	1.82795	0.8035	3.08295	0.003003	Rejected
CD84	0.438619	0.497665	-1.41681	1.67642	0	Rejected
LTC4S	0.401431	0.284471	-1.001	2.1233	0	Rejected
SOCS2	0.905441	1.13707	-1.14036	1.89548	0	Rejected
GMFG	0.199602	0.0267895	-1.24625	1.34323	0	Rejected
PIK3CD	0.806684	1.001	-1.60865	1.60082	0	Rejected
ZNF662	3.29274	3.30638	1.25421	4.72112	0.853854	Confirmed
ZFHX3	0.710999	0.884464	-1.1403	1.61017	0	Rejected
ITGB1	0.23707	0.497367	-1.9346	1.65052	0	Rejected
TCEAL1	1.04753	1.25204	-1.001	2.15849	0.001001	Rejected
C1QTNF3	0.639429	0.984012	-1.41677	1.89562	0	Rejected
STK32B	0.75978	0.910284	-1.41692	2.29146	0	Rejected
AIF1	0.828858	1.10609	-1.0676	1.73698	0	Rejected
CXCL13	0.861575	1.0721	-1.001	2.27382	0	Rejected
ARHGAP9	0.384407	0.38486	-1.29024	1.70929	0	Rejected
GJC2	0.667005	0.746516	-1.001	1.73726	0	Rejected
GYG1	1.21404	1.34762	-0.569288	2.12654	0	Rejected
FBXO30	0.670479	0.742838	-1.001	1.73722	0	Rejected
ITK	0.359971	0.796188	-1.63977	1.90636	0	Rejected
LATS2	0.282772	0.835365	-1.61326	1.78772	0	Rejected
KCTD15	0.56125	0.986222	-1.13252	2.14892	0	Rejected
ICAM2	0.673846	0.93215	-0.396369	1.62284	0	Rejected
RAB32	0.898355	1.19134	-1.001	1.73278	0	Rejected
MRC2	0.158065	0.170339	-1.50606	1.50509	0	Rejected
BLVRA	1.83878	1.99825	-0.449702	2.46869	0.001001	Rejected
GLDN	0.946446	1.03846	-0.616882	1.62265	0	Rejected
GPR68	0.384872	0.210483	-0.62736	2.12328	0	Rejected
C1RL	0.916192	1.02594	-0.454112	1.99601	0	Rejected
MAOB	0.467557	0.733633	-1.3433	1.61251	0	Rejected
RASL11B	0.44101	0.511388	-1.66986	1.90543	0	Rejected
PRKCH	0.485198	0.527589	-1.41471	1.99808	0	Rejected
PHKG1	0.455873	0.450002	-1.001	1.83358	0	Rejected
PTPRZ1	0.860948	0.995011	0	1.99115	0	Rejected
ITGA11	0.381	0.526118	-2.00752	1.86675	0	Rejected
MEX3B	-0.171307	0	-1.41671	1.10827	0	Rejected
GPR146	1.64318	1.71478	0.294083	2.36269	0.001001	Rejected
AASS	1.32284	1.41656	0.0214403	2.34329	0.001001	Rejected
ITGB2	0.165206	0.00312876	-1.18125	1.41475	0	Rejected
ELMO1	0.691333	1.001	-1.39427	1.73676	0	Rejected
TMEM61	0.441312	0.310833	-1.14988	1.73702	0	Rejected
RAB12	0.750971	1.001	-0.83911	1.43093	0	Rejected
CCR4	0.331247	0.738766	-1.35559	1.35341	0	Rejected
SLC25A12	1.05873	1.24855	-1.001	2.20316	0.001001	Rejected
LY6H	0.292398	0.30725	-1.35796	1.6444	0	Rejected
CEBPD	0.978241	1.14709	-0.811121	1.72326	0	Rejected
NAALADL1	1.30257	1.47725	-1.73495e-14	2.11287	0	Rejected
PEA15	3.40173	3.45912	0.968541	5.13292	0.852853	Confirmed
ABCA1	0.0977389	0	-1.21215	1.17308	0	Rejected
CCDC89	1.71573	1.70386	0.699899	2.57692	0.002002	Rejected
WAS	0.460812	0.659967	-1.41702	1.73724	0	Rejected
IFI44L	0.293976	0.390116	-1.60464	1.41853	0	Rejected
EGR3	0.0347769	0.0257352	-1.60725	1.52845	0	Rejected
HVCN1	0.330581	0.174768	-1.61545	1.92225	0	Rejected
PCDHGB6	0.604585	0.692458	-1.001	1.92311	0	Rejected
NME5	0.825367	1.07534	-1.10169	2.14201	0	Rejected
HCFC1R1	0.784495	0.91667	-0.614652	2.15678	0	Rejected
RFTN2	1.53799	1.53061	-1.001	2.67088	0.002002	Rejected
PDE4D	1.96512	2.01231	-0.910181	4.30709	0.014014	Rejected
TBCEL	0.976878	1.25631	-1.001	2.13545	0	Rejected
PHACTR1	0.392919	0.263964	-1.36119	1.73892	0	Rejected
PRSS23	-0.158913	-0.247809	-1.66546	1.73727	0	Rejected
NLGN3	0.558331	1.001	-1.001	1.63069	0	Rejected
LOXL4	0.616059	0.957547	-1.4162	2.13585	0	Rejected
YPEL5	0.957882	1.07752	-1.17633	2.14775	0	Rejected
NCAM2	0.783051	1.001	-1.41538	1.78679	0	Rejected
CSGALNACT2	0.453008	1.001	-1.66768	2.24715	0	Rejected
PTHLH	0.303562	0.894103	-1.41686	1.9971	0	Rejected
SH3PXD2B	0.137693	0.11418	-1.71916	1.73686	0	Rejected
COL1A1	-0.0590418	0	-1.35442	1.51088	0	Rejected
RCBTB2	0.852183	1.00439	-1.08158	1.62273	0	Rejected
EMP1	0.375639	0.669004	-1.73065	1.87127	0	Rejected
RFTN1	0.265836	0.233298	-1.001	1.4128	0	Rejected
ADPRH	0.615022	0.86787	-1.001	1.80692	0	Rejected
FOXC2	-0.00919899	-0.216456	-1.41696	1.61122	0	Rejected
TRIM23	0.527026	1.16325	-2.12619	2.21801	0	Rejected
PCDHB12	0.146728	0.696013	-1.88263	1.40625	0	Rejected
SPRY1	0.895587	1.001	-1.001	2.49083	0.001001	Rejected
ITGAV	0.510996	0.858076	-1.41687	1.81936	0	Rejected
MSR1	0.461753	0.629379	-1.41676	1.73217	0	Rejected
ADAM23	1.02719	1.19032	-1.34723	2.27799	0	Rejected
CMYA5	2.78968	2.82454	-0.323863	4.45527	0.573574	Confirmed
LSP1	0.341998	0.677428	-1.14873	1.39533	0	Rejected
SOX7	1.10181	1.20727	-0.00897311	2.06616	0	Rejected
YPEL4	1.39228	1.3925	0.817099	1.94562	0	Rejected
SHC2	1.18166	1.28771	-0.881268	1.9584	0	Rejected
MDGA1	-0.0113195	0	-1.41635	1.2893	0	Rejected
FNDC4	1.05806	1.20965	-0.165109	2.18284	0	Rejected
CHURC1	0.789786	0.944952	-0.988012	1.59294	0	Rejected
CD28	0.356897	0.485981	-1.38595	1.73673	0	Rejected
TPM1	0.655495	1.10211	-1.001	1.65495	0	Rejected
FKBP14	0.730841	0.95092	-1.61387	1.74911	0	Rejected
ZNF331	0.403129	0.738287	-1.6014	1.73676	0	Rejected
EGR1	-0.0421345	0	-1.41687	2.00744	0	Rejected
PIK3IP1	0.774783	0.908943	-1.41687	2.24027	0	Rejected
LAPTM5	-0.0654461	0.0129244	-1.41616	1.001	0	Rejected
UBE2Q2	0.319737	0.872174	-2.07512	1.46348	0	Rejected
ST8SIA1	0.607922	0.988532	-1.41588	1.62109	0	Rejected
VAMP1	0.38945	0.6071	-2.01555	2.32717	0.001001	Rejected
SLC1A3	0.289865	0.16348	-1.73719	1.64097	0	Rejected
ZCWPW2	0.426401	0.785018	-1.60737	1.65411	0	Rejected
TIE1	0.496504	0.545617	-1.001	1.73693	0	Rejected
EBI3	0.442122	0.733616	-1.34868	2.0068	0	Rejected
MMP2	0.406756	0.990179	-1.62489	1.75401	0	Rejected
TLR5	1.01709	1.30812	-1.001	2.17248	0.001001	Rejected
STX11	0.822293	1.001	-1.001	1.96555	0	Rejected
SOX8	0.317841	0.0139724	-0.791992	1.5198	0	Rejected
ARID5B	0.394629	0.659989	-1.33667	1.44582	0	Rejected
NFATC1	0.106258	0.174873	-1.52977	1.52936	0	Rejected
MFNG	0.39419	0.516629	-1.41702	2.01371	0	Rejected
RNF144B	0.642435	0.513446	-0.636849	1.83746	0	Rejected
KLF8	-0.277798	-0.235518	-1.89418	1.21673	0	Rejected
COL4A1	0.339382	0.681787	-1.50588	1.75498	0	Rejected
TBC1D9	0.472836	0.738569	-1.63655	1.74769	0	Rejected
TNFSF14	0.341988	0.323619	-1.41617	1.41683	0	Rejected
ZFP2	0.779656	1.09316	-1.26784	2.00566	0	Rejected
CRY2	1.67015	1.655	-0.0186291	2.59156	0.002002	Rejected
ZFP36L1	0.72308	1.001	-1.001	1.81582	0	Rejected
PTPRC	0.184528	0.0426565	-1.001	1.34954	0	Rejected
ATP6V1G2	0.683082	0.912623	-1.001	1.73463	0	Rejected
SLA	0.44069	0.159531	-1.001	1.741	0	Rejected
LZTS1	0.323116	0.439446	-1.63063	2.00773	0	Rejected
GFOD1	0.512877	0.948682	-1.41699	1.73722	0	Rejected
ARHGEF15	0.503681	0.494971	-1.001	1.56683	0	Rejected
TEF	0.362956	0.614997	-1.66115	1.95901	0	Rejected
CAMK1	1.08885	1.2147	-0.720208	2.10887	0	Rejected
RASA3	0.0518411	0	-2.34544	1.66746	0	Rejected
ARHGAP30	0.552431	1.001	-1.41702	1.89025	0	Rejected
TNFSF8	0.394001	0.523879	-1.25752	1.73315	0	Rejected
RCN3	0.134029	0.00766368	-1.64539	1.85612	0	Rejected
LEPR	0.653227	0.715861	-1.001	2.42445	0.001001	Rejected
IFIT2	0.368538	0.500858	-1.41696	1.41702	0	Rejected
PLCG2	0.637598	0.723259	-1.001	1.6398	0	Rejected
DOCK2	0.249807	0.154249	-1.81583	1.8174	0	Rejected
F2R	0.531061	0.828015	-1.51215	2.05548	0	Rejected
PHF21A	0.313689	0.484413	-1.41693	1.79507	0	Rejected
TBC1D10C	0.57346	1.001	-1.41548	2.12719	0	Rejected
ETS1	0.426262	0.699393	-1.63797	1.73669	0	Rejected
TTLL11	0.321207	0.481745	-1.41702	1.8397	0	Rejected
DUSP19	0.858436	1.1836	-1.41584	1.73591	0	Rejected
CYLD	0.771736	1.08338	-1.001	1.9768	0	Rejected
CA11	0.677047	0.556822	-1.001	1.99014	0	Rejected
SCN2B	0.721068	1.001	-1.001	1.8452	0	Rejected
TRAT1	0.691628	0.73563	-0.32434	1.7371	0	Rejected
SLMAP	-0.128334	-0.0123493	-1.61986	1.73545	0	Rejected
STARD8	1.00662	1.0856	-0.51589	1.89098	0	Rejected
PHC1	0.653752	0.946121	-1.13011	1.70187	0	Rejected
VEGFB	1.16426	1.43085	-1.51882	2.15898	0	Rejected
CST7	0.701597	0.858056	-1.51567	2.00694	0	Rejected
TNFSF13B	0.610358	0.873083	-0.822587	1.51679	0	Rejected
PHLDB1	0.167462	0.142242	-1.69658	1.74251	0	Rejected
SLC25A27	0.229984	0.0723904	-1.27519	1.63922	0	Rejected
LCN6	0.707067	0.745472	-1.41614	2.23151	0	Rejected
KCND2	0.805886	1.08459	-1.001	1.98699	0	Rejected
CD53	0.377172	0.566105	-1.51325	2.00739	0	Rejected
FER	0.48881	0.700901	-1.001	2.22182	0	Rejected
RHOQ	0.618162	1.001	-1.52603	1.67822	0	Rejected
DGKG	0.199974	0	-1.15622	1.67484	0	Rejected
ARMC9	0.738687	1.29752	-1.63139	1.85046	0	Rejected
AOAH	0.81948	1.001	-1.0119	2.35185	0.001001	Rejected
OLFML2A	-0.188813	-0.304719	-1.35394	1.73601	0	Rejected
GPR65	0.616639	1.001	-1.001	1.66982	0	Rejected
LEF1	0.543611	0.77842	-1.001	1.97994	0	Rejected
PPP3CB	1.05762	1.21843	-1.41634	1.85525	0	Rejected
LHX6	0.659962	1.07965	-1.20514	2.24716	0.001001	Rejected
CHST1	0.693367	1.09217	-1.3565	2.13362	0	Rejected
EOMES	-0.11706	0	-1.41773	1.001	0	Rejected
CIRBP	0.535098	0.876214	-1.73709	1.89508	0	Rejected
TMEM108	0.912043	1.001	-0.90842	2.24639	0	Rejected
CLECL1	0.324829	0.285133	-1.64036	1.91782	0	Rejected
MYLIP	0.948909	1.001	-1.001	2.10814	0	Rejected
ZFP28	1.61795	1.52341	0.962565	2.30182	0.001001	Rejected
RCAN1	0.241128	0.499284	-1.41651	1.6266	0	Rejected
ITGB3	0.551947	0.800859	-1.001	1.59012	0	Rejected
FPR1	0.302075	0	-1.001	1.73597	0	Rejected
NKG7	0.415813	0.526396	-0.978941	1.40853	0	Rejected
SERINC1	1.16673	1.35624	0.488473	1.84042	0	Rejected
HLA.DOA	0.232828	0.125139	-1.41699	1.33751	0	Rejected
MEIS3	0.414371	0.87244	-2.00779	1.34007	0	Rejected
PLAT	-0.00336417	0.0240192	-1.41682	1.33441	0	Rejected
PYGL	0.737498	0.985587	-1.82723	2.44196	0	Rejected
VAMP2	-0.0473146	0.00314267	-1.7372	1.73641	0	Rejected
CD33	0.592295	0.997612	-1.73718	1.81342	0	Rejected
ALOX5AP	0.877847	1.02363	-1.41702	2.47851	0.001001	Rejected
ST3GAL3	0.370637	0.586703	-1.33084	1.41705	0	Rejected
MYO9A	0.932429	0.99855	-1.63677	1.86237	0	Rejected
NLGN2	0.627164	0.729505	-1.001	2.08252	0	Rejected
SRL	1.10315	1.20545	-0.147717	2.128	0	Rejected
RASD1	0.420073	0.700582	-1.001	1.35009	0	Rejected
ADAMTS9	0.38583	0.325737	-1.001	1.73576	0	Rejected
CCDC92	0.811357	1.01689	-1.001	2.20152	0	Rejected
TCP11L1	0.224242	0.0249047	-1.67027	1.41618	0	Rejected
MAP1LC3C	0.198545	0.0265174	-1.001	1.62139	0	Rejected
PURA	0.804474	1.11475	-1.80221	1.86165	0	Rejected
SPOCK2	0.489586	0.799529	-1.42794	1.73603	0	Rejected
APCDD1L	0.261392	0.50823	-1.61682	1.41705	0	Rejected
SNCG	0.152482	0.22731	-1.34008	1.33433	0	Rejected
SLFN11	0.299121	0.340638	-1.001	1.63062	0	Rejected
CORIN	0.70656	1.12048	-1.27569	1.98025	0	Rejected
IL17D	0.17455	0.00922235	-1.41602	1.61918	0	Rejected
PTGFRN	0.400338	0.419422	-1.41678	2.11221	0	Rejected
CMKLR1	0.18668	0.189763	-1.41632	1.73238	0	Rejected
LILRB3	-0.246814	-0.338821	-1.41619	1.001	0	Rejected
ELK3	0.601852	0.925169	-1.73706	1.59023	0	Rejected
CD4	0.546161	0.976644	-1.28394	1.62006	0	Rejected
ZNF529	0.744432	1.05203	-1.33916	1.53515	0	Rejected
NPAS4	0.297753	0.29716	-1.27259	1.47495	0	Rejected
LHFPL2	0.501311	0.746907	-1.41702	2.00778	0	Rejected
NKIRAS1	0.627449	1.05221	-1.41418	2.11183	0	Rejected
ARHGEF10	0.512355	0.617486	-1.001	1.63107	0	Rejected
TGFBR1	0.234583	-0.00159617	-1.41702	1.71436	0	Rejected
GZMH	0.378511	0.506136	-1.73705	1.68383	0	Rejected
FTO	1.0515	1.19769	-1.34406	2.1816	0	Rejected
NCKAP1L	-0.131334	-0.152699	-1.35121	1.62498	0	Rejected
INPP5A	0.186572	0.284638	-1.53089	1.40783	0	Rejected
ZNF358	1.06384	0.997051	0	2.12413	0	Rejected
HCFC2	0.911934	1.32753	-1.73721	1.96618	0	Rejected
PRRT2	0.736707	1.09733	-1.41334	1.82887	0	Rejected
MECP2	0.279238	0.362257	-1.26446	1.41684	0	Rejected
SLC2A3	0.190741	0.249026	-1.62869	1.41702	0	Rejected
PRAM1	0.47692	0.799916	-1.41014	1.84515	0	Rejected
SLCO2B1	0.149475	0	-1.34566	1.41683	0	Rejected
HSPB1	0.71673	0.708158	-1.001	1.99843	0	Rejected
KLRG1	0.151771	0.469514	-1.73589	1.417	0	Rejected
BAK1	0.884688	1.22976	-1.35513	2.05982	0	Rejected
PSMG3	0.977088	1.14123	-0.844855	2.4014	0.001001	Rejected
HELLS	1.17217	1.27673	-0.815939	2.32193	0.001001	Rejected
MYO10	0.437198	0.676443	-1.001	1.67526	0	Rejected
MVK	0.74339	1.03719	-1.63615	1.6367	0	Rejected
ERMP1	0.892226	0.951072	-1.41697	2.30568	0.001001	Rejected
ENTPD6	0.825016	1.13388	-1.20672	2.00715	0	Rejected
YRDC	0.219151	0.0654776	-1.41705	2.33401	0	Rejected
PLCH1	1.00232	0.984211	-0.571541	2.47034	0.001001	Rejected
ARL6IP1	0.478724	0.645825	-1.001	1.65681	0	Rejected
AP1G2	0.747338	0.916446	-1.41699	2.24523	0	Rejected
DHDH	-0.144165	-0.675213	-1.34406	1.73651	0	Rejected
PHLDA2	0.0381416	0.227191	-1.64928	1.80178	0	Rejected
GOT1	1.46901	1.57141	-0.470018	2.50728	0.001001	Rejected
DDAH1	0.279169	0.715925	-1.67699	1.42058	0	Rejected
MME	0.452482	0.628914	-1.14794	1.61087	0	Rejected
TPI1	1.38332	1.4228	-0.590507	2.13796	0	Rejected
LYPLA2	1.11982	1.24285	-1.00816	2.31897	0	Rejected
HYOU1	1.32265	1.67731	-0.291052	2.2807	0	Rejected
UGT1A6	0.890966	1.03168	-1.34713	2.21101	0.001001	Rejected
TMEM63B	1.69886	1.66171	0.732227	2.70332	0.003003	Rejected
FAM83F	0.755905	1.05116	-1.73708	1.57734	0	Rejected
PLAGL2	2.09786	2.05278	-0.457485	4.11721	0.023023	Rejected
SLC25A39	1.51602	1.69494	-0.499477	2.32289	0.001001	Rejected
ATP1B1	0.664734	0.831363	-1.001	1.6694	0	Rejected
RNF183	0.277527	0.454005	-1.53774	1.62868	0	Rejected
ANXA4	0.128316	0.379862	-1.1812	1.17157	0	Rejected
MDK	0.866838	1.001	-1.001	2.18097	0	Rejected
OTX1	0.669712	1.05293	-1.0015	1.80633	0	Rejected
MYO6	1.44244	1.52672	0.0645793	2.18593	0	Rejected
TMPO	1.15633	1.35097	-0.611213	2.17896	0	Rejected
RPP25	0.548856	0.612319	-1.11943	1.57593	0	Rejected
CXCL2	0.393062	0.468569	-1.41621	1.73671	0	Rejected
OVOL2	0.290899	0.450109	-1.35815	1.48615	0	Rejected
GRTP1	0.467409	0.0172414	-0.84487	2.00702	0	Rejected
LIG1	0.460326	0.44628	-1.35383	1.81714	0	Rejected
CHDH	0.336849	0.65455	-1.60379	1.42003	0	Rejected
S100A16	0.117896	0	-1.41705	1.60848	0	Rejected
TSEN54	0.708153	1.27978	-1.417	2.00804	0	Rejected
SFXN1	1.23072	1.31903	0.194364	2.0264	0	Rejected
MYH14	0.969579	1.05361	-1.64813	2.58049	0.002002	Rejected
TMEM141	0.602478	0.504548	-1.26278	2.14926	0	Rejected
MANEAL	-0.264748	-0.582949	-1.67689	1.4917	0	Rejected
SPR	0.920728	0.975279	-0.0539377	1.7365	0	Rejected
DBI	0.379583	0.842701	-1.32612	1.41693	0	Rejected
ESRRA	2.02379	2.17963	-0.549021	3.53964	0.015015	Rejected
HDHD3	2.57378	2.62367	-0.845506	4.25456	0.455455	Tentative
COMTD1	0.812007	1.00361	-1.68444	2.11352	0	Rejected
HDGF	1.13897	1.16824	-0.1459	2.40228	0.001001	Rejected
HMBS	2.6345	2.6992	-0.266084	4.50529	0.495495	Tentative
BZW2	0.704116	1.001	-1.16759	2.23616	0.001001	Rejected
UNC93A	0.757044	0.870278	-1.34005	1.8368	0	Rejected
SEMA4G	0.600463	0.842371	-1.25472	1.57942	0	Rejected
DSN1	1.35217	1.42616	0.323867	2.12553	0	Rejected
PLEKHH1	2.88109	2.91237	0.0659144	4.65737	0.616617	Confirmed
ZDHHC23	1.28689	1.31736	0.0256852	2.34406	0	Rejected
CKAP2	1.48605	1.55613	-0.466991	2.32756	0.001001	Rejected
PSMD3	2.60507	2.64879	-1.02846	4.41609	0.479479	Tentative
GPRC5A	0.305834	0.814947	-1.683	1.72374	0	Rejected
GFPT1	0.66459	0.945813	-1.81894	1.70674	0	Rejected
MMP10	0.360586	0.520293	-1.73683	1.73717	0	Rejected
SRD5A1	0.518044	0.905428	-1.16836	1.76889	0	Rejected
SLC25A22	0.669538	0.92908	-1.35015	1.80652	0	Rejected
MRPL12	0.68028	1.13743	-1.29961	1.98794	0	Rejected
MCM7	0.856152	1.28677	-1.38776	1.72183	0	Rejected
AGMAT	0.726718	1.001	-1.58926	2.15267	0	Rejected
ATAD3A	0.324598	0.955019	-1.22273	1.61818	0	Rejected
IGF2BP3	0.286552	0.315479	-1.63799	1.94097	0	Rejected
ASL	0.956135	1.12418	-1.001	2.15073	0	Rejected
IQGAP3	0.885092	0.937509	-1.18107	2.19755	0	Rejected
RAD51	0.91001	1.01594	-1.35278	1.89056	0	Rejected
SMC2	2.03717	2.11599	0.31787	3.24503	0.014014	Rejected
CHTF18	0.650855	0.561741	-0.824473	1.95719	0	Rejected
CLCN2	1.72405	1.83634	-1.25113	2.55616	0.003003	Rejected
CEP72	0.861958	0.908325	-0.580611	2.0044	0	Rejected
RASEF	0.231489	0.294393	-1.73715	1.67031	0	Rejected
OPLAH	0.722251	0.932842	-1.01948	2.18456	0	Rejected
FAAH	1.36248	1.32417	0.280725	2.22462	0	Rejected
PCYT2	1.05902	1.23352	-0.542875	2.10849	0	Rejected
DCXR	0.728271	0.931229	-0.933192	1.62762	0	Rejected
RPS6KA1	1.52721	1.66947	-1.38801	2.98512	0.004004	Rejected
LRFN4	0.316412	0.849661	-1.91239	1.73469	0	Rejected
GPR35	0.825196	0.91761	-1.73664	2.00283	0	Rejected
KLK6	0.0832184	0	-2.12834	1.95263	0	Rejected
ARHGAP11A	0.712611	1.20885	-1.73616	1.75165	0	Rejected
EPHA2	-0.366089	-0.472628	-1.41705	1.41683	0	Rejected
KRT6A	0.0840052	0	-1.41689	1.34564	0	Rejected
TOMM40	1.0296	1.33786	-1.001	1.99009	0	Rejected
APOBEC3B	-0.450716	-0.627534	-1.41704	1.001	0	Rejected
FZD5	0.588238	0.718902	-1.41462	1.82551	0	Rejected
PRSS22	0.122324	0.423476	-1.40647	1.68704	0	Rejected
RAB11FIP4	2.24654	2.3609	0.419344	3.42058	0.025025	Rejected
PTPRF	2.79745	2.82759	0.147766	4.47607	0.573574	Confirmed
CFB	-0.134897	-0.027196	-1.41688	1.63856	0	Rejected
CNKSR1	0.885032	1.07759	-0.875967	1.92148	0	Rejected
EME1	1.02041	1.21953	-0.59287	1.6952	0	Rejected
PLEKHG4	0.247854	0.512911	-1.81601	1.51415	0	Rejected
ESPN	0.538082	0.689152	-1.001	1.39377	0	Rejected
CYP27B1	0.480205	0.482203	-1.41704	1.72858	0	Rejected
ARHGEF5	1.51514	1.47901	0.595931	2.53861	0.001001	Rejected
STX3	1.74566	1.76807	-0.392091	3.15073	0.00900901	Rejected
DNA2	1.33068	1.43158	-1.70249	2.62118	0.002002	Rejected
AZGP1	0.62748	0.865209	-1.26257	1.88792	0	Rejected
MMP1	-0.0273382	0.0385504	-1.35039	1.73611	0	Rejected
SLC37A4	0.698288	0.982981	-1.02797	2.00761	0	Rejected
AHCY	0.687969	0.892148	-1.39492	1.87873	0	Rejected
MYO19	1.30345	1.42233	-1.12255	2.23835	0	Rejected
GLTPD2	1.13101	1.32467	-1.65807	2.2751	0	Rejected
TSPAN13	-0.217024	-0.370124	-1.60869	1.28429	0	Rejected
IFI27	0.42397	0.824937	-1.61413	1.69829	0	Rejected
LRG1	0.256798	0.383464	-1.41702	2.11272	0	Rejected
CD24	0.121505	-0.00154053	-1.001	1.67486	0	Rejected
NDFIP2	1.66491	1.63863	1.03347	2.69385	0.001001	Rejected
ELOVL6	1.97874	2.1229	-1.23067	4.00011	0.017017	Rejected
GPRC5C	1.40429	1.37481	-0.398835	2.2244	0	Rejected
CD2AP	0.609404	0.543111	-0.913959	1.98011	0	Rejected
EPHA1	0.303199	0.319272	-1.41699	1.64229	0	Rejected
DBNDD1	0.293702	0.60098	-1.68027	1.67453	0	Rejected
SLC25A15	1.63228	1.73172	0.113286	2.63569	0.003003	Rejected
ID1	0.332516	0.362493	-1.73685	2.14891	0	Rejected
ZDHHC12	0.913613	1.001	-1.66946	1.98652	0	Rejected
RCC1	1.05333	1.07292	-0.0138673	1.8356	0	Rejected
AP1S1	0.968324	1.22085	-1.39211	2.3053	0	Rejected
CNNM4	1.96001	1.97889	-0.027518	3.083	0.004004	Rejected
MLXIPL	0.936507	1.20846	-0.50857	1.63736	0	Rejected
MFSD3	0.216867	0.269034	-1.41704	2.12966	0	Rejected
GSS	1.56481	1.64886	0	2.59262	0.002002	Rejected
DARS2	2.16651	2.23892	-1.73668	3.43643	0.018018	Rejected
CEACAM1	0.145538	0.00910363	-1.16448	1.33433	0	Rejected
GLB1L2	0.716896	0.882712	-1.73885	2.37134	0.001001	Rejected
CXCL1	0.744547	0.752045	-1.001	1.99582	0	Rejected
CENPK	3.7664	3.7913	1.67336	5.47216	0.956957	Confirmed
SP6	1.23724	1.31503	-0.22372	1.99078	0	Rejected
B3GNT3	0.758143	0.954899	-1.6374	2.20013	0	Rejected
BLM	0.590339	0.571199	-1.42344	2.10131	0	Rejected
ACAT2	1.34962	1.44096	-1.19194	2.49661	0.001001	Rejected
PDIA4	0.664561	0.800345	-1.16456	1.66828	0	Rejected
IRX5	0.430889	0.499067	-1.63558	1.99396	0	Rejected
SMPDL3B	0.689299	0.923348	-2.32476	1.79851	0	Rejected
PRRG2	1.09388	1.35785	-0.56316	1.98787	0	Rejected
SLC5A6	1.50405	1.49948	0.733237	2.72167	0.001001	Rejected
ASPHD1	0.744859	0.867219	-1.34164	1.94793	0	Rejected
FASN	1.34241	1.54081	0.163997	2.15412	0	Rejected
FBXL6	1.02181	1.17701	-0.339227	1.53044	0	Rejected
AGPAT2	-0.217646	-0.017412	-1.73678	1.10009	0	Rejected
HMGCS1	0.766932	0.892811	-1.28439	2.83054	0.001001	Rejected
RASSF7	0.50459	0.839408	-1.41702	1.63439	0	Rejected
SLC1A5	0.658683	0.824774	-1.001	1.95004	0	Rejected
MOCOS	0.838933	0.95634	-0.460678	1.89033	0	Rejected
FOXD2	1.27519	1.2945	0.0194336	2.3263	0.001001	Rejected
BRI3BP	0.776645	0.735413	-1.09179	2.23786	0.001001	Rejected
POLE2	1.56292	1.58531	-1.08988	3.13907	0.004004	Rejected
KIAA1522	2.81903	2.85261	0.676122	4.50545	0.608609	Confirmed
NEIL3	1.04216	1.29982	-1.41659	2.14318	0	Rejected
NUP62CL	0.473552	0.483885	-1.41705	2.11871	0	Rejected
GPT2	0.448442	0.603725	-1.06396	1.89747	0	Rejected
DGAT1	3.59018	3.61767	1.65366	5.30175	0.932933	Confirmed
CASP5	1.25958	1.42045	-0.192996	2.80607	0.001001	Rejected
ABHD11	0.598674	0.676715	-1.0045	1.73618	0	Rejected
HNF4A	1.36499	1.5005	-0.16911	2.09294	0	Rejected
EVPL	0.964546	0.890493	-0.408491	2.18734	0	Rejected
PRR15	0.995053	1.09758	-1.001	2.24699	0.001001	Rejected
TMEM52	0.48111	0.556976	-1.41704	1.87184	0	Rejected
SQLE	0.61743	0.425354	-0.907301	1.81472	0	Rejected
GLYCTK	3.33882	3.35943	1.0489	4.90445	0.851852	Confirmed
TOMM34	0.97295	1.21501	-1.34326	2.60175	0.001001	Rejected
TMPRSS3	0.331092	0.313343	-1.001	1.6752	0	Rejected
RNF43	0.495571	0.493852	-1.001	1.8145	0	Rejected
RSPH1	1.30914	1.19951	0.542734	2.58051	0.001001	Rejected
STAP2	1.1055	1.2932	-1.05422	2.31207	0	Rejected
SKP2	1.1356	1.32122	-0.336603	2.31112	0	Rejected
YDJC	1.39137	1.64439	-0.667485	2.19804	0	Rejected
MARVELD2	1.5439	1.68944	-0.330778	2.80909	0.002002	Rejected
IGF2BP2	0.966399	1.06742	-0.567484	1.66832	0	Rejected
SLC37A1	2.49076	2.53131	-0.146257	4.17422	0.217217	Rejected
PTPN3	1.36323	1.6259	-0.746361	2.00367	0	Rejected
TST	1.57231	1.55383	0.470741	2.7935	0.001001	Rejected
PPP1R16A	1.67387	1.71183	-0.584465	3.17137	0.004004	Rejected
LSR	0.685019	0.854844	-1.16836	2.30112	0.001001	Rejected
COL9A2	0.760414	0.808561	-0.802546	1.87548	0	Rejected
LMNB1	3.15832	3.20475	0.130656	4.60369	0.776777	Confirmed
GSTO2	0.530236	0.952715	-1.001	1.64631	0	Rejected
PCK2	3.86398	3.8724	1.42782	5.59138	0.968969	Confirmed
TIMELESS	1.49856	1.67785	0.291429	2.13784	0	Rejected
CMTM8	0.679639	0.752561	-0.712697	1.84631	0	Rejected
E2F2	0.378196	0.518105	-1.41705	1.66829	0	Rejected
GAL3ST1	1.83099	1.8634	-0.158131	3.3343	0.012012	Rejected
SLC4A11	0.221316	0	-1.51759	1.7276	0	Rejected
CRB3	0.539338	0.916683	-1.41654	1.67087	0	Rejected
SLC9A3R1	3.51739	3.53927	1.35061	4.95344	0.894895	Confirmed
STARD10	0.810984	0.971818	-1.73622	2.00745	0	Rejected
NCAPG2	1.5576	1.64797	-1.6403	2.63945	0.002002	Rejected
GCHFR	1.30471	1.34402	0	1.99474	0	Rejected
RTKN	1.96034	1.92854	0.579917	3.13619	0.00700701	Rejected
SORD	1.03083	1.28141	0.0407476	1.81141	0	Rejected
F12	0.0981043	0.0111719	-1.67966	1.6729	0	Rejected
PDSS1	1.00078	1.36531	-1.73684	1.95789	0	Rejected
CDH3	0.505216	0.590881	-1.16283	2.24182	0	Rejected
MMP15	0.639972	1.09323	-1.63919	2.14709	0.001001	Rejected
CCNO	0.781193	0.867259	-1.001	1.97144	0	Rejected
KRT18	0.657567	1.00758	-1.34097	1.86308	0	Rejected
EZH2	3.68784	3.70813	1.75323	5.09914	0.942943	Confirmed
TMEM54	2.94422	2.95195	0.00425802	4.76714	0.673674	Confirmed
TACC3	1.35644	1.48348	-0.633885	2.46718	0.002002	Rejected
PKP3	0.813572	1.001	-1.41106	1.81968	0	Rejected
TFRC	0.890298	1.04293	-0.79981	1.72612	0	Rejected
GMNN	1.33499	1.2772	-0.807525	2.29783	0.001001	Rejected
UNC5CL	0.563509	0.814333	-1.001	1.50024	0	Rejected
TMEM139	1.06565	1.371	-1.37694	1.94725	0	Rejected
SLC29A2	0.342587	0.25834	-1.33283	1.61137	0	Rejected
HES6	0.411723	0.323659	-1.41689	1.53556	0	Rejected
E2F8	0.263465	0.610979	-1.73717	1.51874	0	Rejected
UHRF1	1.58824	1.8159	-0.856544	2.41337	0.001001	Rejected
DEPDC1B	1.29966	1.43698	-0.548906	2.02544	0	Rejected
FAM83B	2.8522	2.90541	0.113937	4.59836	0.616617	Confirmed
CHAF1B	1.43664	1.57286	0.257982	2.51343	0.001001	Rejected
FOXQ1	0.198738	0.392178	-1.41699	1.62673	0	Rejected
GJB1	1.62988	1.74117	-1.08266	2.98463	0.01001	Rejected
POLQ	0.97558	1.19702	-0.625685	2.32667	0	Rejected
TMEM97	0.970047	1.24491	-0.72284	2.31088	0	Rejected
TOX3	0.923065	0.929324	-0.357834	1.89396	0	Rejected
RIPK4	2.09051	2.11003	0.210867	4.01569	0.018018	Rejected
FRK	1.04941	1.32182	-1.32989	2.10416	0	Rejected
GINS1	1.69634	1.71745	0.134304	2.78549	0.003003	Rejected
HOXB13	1.86641	1.87417	-0.140133	3.43236	0.01001	Rejected
ZNF165	0.680401	0.823738	-1.001	2.4166	0.001001	Rejected
MKI67	1.39055	1.41922	0.624419	2.12217	0	Rejected
FANCI	1.44151	1.51469	-0.61022	2.67374	0.001001	Rejected
GRHL2	0.731176	0.957051	-1.4161	1.85378	0	Rejected
BAIAP2L1	1.22207	1.36267	-1.001	2.34411	0.001001	Rejected
DSP	1.34909	1.43945	-0.292568	2.07807	0	Rejected
HPDL	-0.133686	-0.00812713	-2.2472	1.13342	0	Rejected
STK31	0.881257	1.06503	-1.63956	2.86654	0.001001	Rejected
ERCC6L	1.02308	1.05869	-0.427873	2.07487	0	Rejected
HSD11B2	2.51507	2.58837	-0.740593	4.5373	0.326326	Rejected
EPS8L3	2.98381	2.993	1.14479	4.61992	0.680681	Confirmed
CDCA7	0.879787	1.09133	-1.29637	1.80377	0	Rejected
IDH1	1.24165	1.3647	-1.001	2.17857	0	Rejected
CXADR	0.762479	0.774834	-0.292072	1.7881	0	Rejected
TLCD1	2.23067	2.28586	0.398653	3.94991	0.036036	Rejected
HK2	0.348656	0.429604	-2.00741	2.03539	0	Rejected
KIF14	1.43663	1.60697	-0.660934	2.78148	0.002002	Rejected
HNF4G	3.98074	4.04181	1.60553	5.75879	0.974975	Confirmed
CHMP4C	2.64638	2.66745	0.189212	4.20211	0.484484	Tentative
SPINT2	-0.122275	-0.223652	-1.73651	1.88797	0	Rejected
RAB17	2.6375	2.67001	-0.380041	4.38792	0.483483	Tentative
MARVELD3	0.922976	1.0733	-0.910582	1.89439	0	Rejected
EBP	1.24827	1.41807	-1.2694	2.08369	0	Rejected
DSC2	1.59083	1.58028	0.356502	3.2184	0.002002	Rejected
SOX9	0.724441	1.07314	-1.41705	1.83272	0	Rejected
RHPN2	0.650865	0.706795	-1.41633	1.67063	0	Rejected
PKMYT1	1.14135	1.42545	-1.13998	2.53391	0.001001	Rejected
STIL	0.692708	0.970042	-0.623818	1.81474	0	Rejected
AP1M2	1.24493	1.47277	-0.0247019	1.90191	0	Rejected
MYB	1.38918	1.56569	-1.001	2.3048	0.001001	Rejected
IRF6	1.13183	1.001	-0.461934	2.1978	0	Rejected
ARHGEF16	2.73524	2.76481	-1.51463	4.119	0.538539	Tentative
BIK	-0.0241206	0	-2.02768	1.72754	0	Rejected
GTSE1	1.67816	1.84559	0.00273372	2.17705	0	Rejected
CDCA2	1.36357	1.42471	-0.299273	2.70232	0.001001	Rejected
TMEM184A	1.29979	1.37459	-0.28196	2.28068	0.001001	Rejected
SLC2A1	0.760815	1.001	-1.35041	1.90081	0	Rejected
YBX2	1.23642	1.20127	-0.734698	2.26381	0.001001	Rejected
REEP6	1.25704	1.45904	-1.001	2.40046	0.001001	Rejected
IL22RA1	1.07591	1.33228	-1.001	2.2738	0.001001	Rejected
SPINT1	1.44177	1.4965	-0.00936545	2.80659	0.001001	Rejected
BUB1B	2.87288	2.89283	0.716251	4.70826	0.628629	Confirmed
E2F7	1.72486	1.75202	-0.690311	3.21745	0.00500501	Rejected
ZWINT	3.09142	3.11556	0.724138	4.75296	0.752753	Confirmed
VIL1	2.69527	2.73761	0.159947	4.75537	0.517518	Tentative
KLF5	1.62771	1.69634	0.35469	2.42523	0.001001	Rejected
PDZK1IP1	0.401904	0.103058	-1.001	1.89173	0	Rejected
PLK1	1.43108	1.52486	-0.874242	2.48576	0	Rejected
PLK4	1.96072	2.00708	0.478029	3.06485	0.00800801	Rejected
TK1	1.11007	1.29683	-0.600641	2.67927	0.001001	Rejected
PRSS2	0.496359	0.810227	-1.13523	1.90825	0	Rejected
KIF11	1.58612	1.57661	0.758152	2.36019	0.001001	Rejected
TMPRSS4	0.890057	1.001	-1.90925	2.20992	0.001001	Rejected
SLC6A14	0.52069	0.61492	-1.31949	1.89746	0	Rejected
CENPF	0.841847	1.14086	-1.05252	2.14215	0.001001	Rejected
MAP7	2.85521	2.90039	1.06464	4.3656	0.610611	Confirmed
BAIAP2L2	0.980731	1.0725	-0.680835	2.35617	0.001001	Rejected
SLC25A10	2.18752	2.23874	0.546867	4.45729	0.02002	Rejected
PLEKHG6	2.57975	2.62017	-0.337188	4.39056	0.448448	Tentative
CCNF	1.29543	1.40457	-1.03582	2.78751	0.001001	Rejected
KRT15	-0.0112829	-0.260345	-1.4162	1.34763	0	Rejected
UGT8	0.994651	1.22511	-0.35542	1.92805	0	Rejected
SPAG5	3.32846	3.36582	1.3041	4.71527	0.84985	Confirmed
ELMO3	1.84809	1.84482	0.861102	3.03512	0.003003	Rejected
KRTCAP3	0.556837	0.621614	-2.54074	2.00696	0	Rejected
CDC25C	1.67813	1.75419	0.713674	2.68426	0.003003	Rejected
NUF2	1.66101	1.76249	-0.578889	2.57162	0.002002	Rejected
DEPDC1	1.95772	2.07128	0.24194	2.45837	0.002002	Rejected
KIF15	1.48651	1.7031	0.004487	2.31089	0.001001	Rejected
SLC27A2	0.811023	0.858176	-1.3094	2.29562	0.001001	Rejected
DSG2	1.12897	1.12784	-0.0449758	2.30775	0.001001	Rejected
GRB7	1.0664	1.17453	-1.16816	1.99572	0	Rejected
OVOL1	1.6557	1.73893	1.08172	2.22716	0	Rejected
OIP5	1.33358	1.43358	-0.998471	2.695	0.002002	Rejected
DHCR7	2.0124	1.98339	0.0500006	3.39235	0.019019	Rejected
METTL7B	0.68014	0.778134	-1.43524	1.69397	0	Rejected
MAPK13	2.81246	2.83269	0.79566	4.25204	0.593594	Confirmed
NUSAP1	2.56323	2.61775	-0.836538	4.4495	0.44044	Tentative
RAD54L	1.21651	1.32421	-0.251331	2.49489	0.001001	Rejected
CBLC	1.04061	1.10582	-0.721521	2.31407	0	Rejected
GGH	1.52543	1.63188	-0.304354	2.82828	0.003003	Rejected
FOXA1	0.986789	1.2837	-1.16418	2.28346	0.001001	Rejected
FOXJ1	1.53301	1.55418	-0.0570462	3.35546	0.002002	Rejected
CGN	4.74042	4.76451	1.9302	6.21784	0.997998	Confirmed
CENPM	1.41705	1.55159	-0.726577	2.69604	0.001001	Rejected
[truncated: 246 more rows]

## Sheet: S10 prognostic coefficients
Table S10. List of risk score genes and their coefficients.
Genes	coefficients
GSTP1	0.259949
ACOX3	-0.450247
AK1	-0.339988
BST1	0.243482
PDE6D	-0.365009
CDA	0.119766
KCTD6	-0.365902
STARD5	-0.531975
CACNA1H	0.198935
APOD	0.0753366
